# Supplementary material for: N,N′-Bis(4-bromo­benzyl­idene)biphenyl-2,2′-diamine
Source: Acta Crystallogr Sect E Struct Rep Online. 2009 Jan 14;65(Pt 2):o306. doi: 10.1107/S1600536809000993 (PMC2968300; doi:10.1107/S1600536809000993)
Supplement: Supplementary file 1 [file e-65-0o306-sup1.cif]

##############################################################################
###                                                                        ###
###        Electronic paper (Acta Crystallographica Section E)             ###
###                                                                        ###
##############################################################################
#                                                                            #
# This CIF contains the data in a paper accepted for publication in Acta     #
# Crystallographica Section E. It conforms to the requirements of Notes      #
# for Authors for Section E, and has been peer reviewed under the auspices   #
# of the IUCr Commission on Journals.                                        #
#                                                                            #
# Full details of the Crystallographic Information File format               #
# are given in the paper "The Crystallographic Information File (CIF):       #
# a New Standard Archive File for Crystallography" by S. R. Hall, F. H.      #
# Allen and I. D. Brown [Acta Cryst. (1991), A47, 655-685].                  #
#                                                                            #
# The current version of the core CIF dictionary is obtainable from          #
# ftp://ftp.iucr.org/pub/cif_core.dic. The current version number is 2.4.    #
#                                                                            #
# Software is freely available for graphical display of the structure(s) in  #
# this CIF.  For information consult the CIF home page http://www.iucr.org/  #
# cif/home.html                                                              #
#                                                                            #
# This file may be used for bona fide research purposes within the           #
# scientific community so long as proper attribution is given to the journal # 
# article from which it was obtained.                                        #
#                                                                            #
##############################################################################
                                             
data_I
_audit_creation_method     SHELXL-97
_chemical_name_systematic
;
<i>N</i>,<i>N</i>'-Bis(4-bromobenzylidene)biphenyl-2,2'-diamine
;
_chemical_name_common     ?
_chemical_formula_moiety     'C26 H18 Br2 N2'
_chemical_formula_sum     'C26 H18 Br2 N2'
_chemical_formula_iupac     'C26 H18 Br2 N2'
_chemical_formula_weight     518.24
_chemical_melting_point     ?
_symmetry_cell_setting     orthorhombic
_symmetry_space_group_name_H-M     'A b a 2'
_symmetry_space_group_name_Hall     'A 2 -2ac'
loop_
    _symmetry_equiv_pos_as_xyz
    'x, y, z'
    '-x, -y, z'
    '-x+1/2, y+1/2, z'
    'x+1/2, -y+1/2, z'
    'x, y+1/2, z+1/2'
    '-x, -y+1/2, z+1/2'
    '-x+1/2, y+1, z+1/2'
    'x+1/2, -y+1, z+1/2'
_cell_length_a     15.9691(10)
_cell_length_b     8.3482(5)
_cell_length_c     16.7767(11)
_cell_angle_alpha     90
_cell_angle_beta     90
_cell_angle_gamma     90
_cell_volume     2236.6(2)
_cell_formula_units_Z     4
_cell_measurement_reflns_used     5898
_cell_measurement_theta_min     3.0
_cell_measurement_theta_max     27.4
_cell_measurement_temperature     295(2)
_exptl_crystal_description     Cuboid
_exptl_crystal_colour     'light yellow'
_exptl_crystal_size_max     0.28
_exptl_crystal_size_mid     0.25
_exptl_crystal_size_min     0.19
_exptl_crystal_density_diffrn     1.539
_exptl_crystal_density_meas     ?
_exptl_crystal_density_method     'not measured'
_exptl_crystal_F_000     1032
_exptl_absorpt_coefficient_mu     3.639
_exptl_absorpt_correction_type     Multi-scan
_exptl_absorpt_process_details     '(ABSCOR; Higashi, 1995)'
_exptl_absorpt_correction_T_min     0.429
_exptl_absorpt_correction_T_max     0.545
_diffrn_ambient_temperature     295(2)
_diffrn_radiation_type     MoK\a
_diffrn_radiation_wavelength     0.71073
_diffrn_radiation_source     'fine-focus sealed tube'
_diffrn_radiation_monochromator     graphite
_diffrn_measurement_device_type     'Rigaku R-AXIS RAPID'
_diffrn_measurement_method     \w
_diffrn_detector_area_resol_mean     10.000
_diffrn_reflns_number     10424
_diffrn_reflns_av_R_equivalents     0.040
_diffrn_reflns_av_sigmaI/netI     0.051
_diffrn_reflns_theta_min     3.0
_diffrn_reflns_theta_max     27.4
_diffrn_reflns_theta_full     27.4
_diffrn_measured_fraction_theta_max     0.998
_diffrn_measured_fraction_theta_full     0.998
_diffrn_reflns_limit_h_min     -18
_diffrn_reflns_limit_h_max     20
_diffrn_reflns_limit_k_min     -10
_diffrn_reflns_limit_k_max     10
_diffrn_reflns_limit_l_min     -21
_diffrn_reflns_limit_l_max     21
_diffrn_standards_number     0
_diffrn_standards_interval_count     0
_diffrn_standards_interval_time     0
_diffrn_standards_decay_%     0
_reflns_number_total     2542
_reflns_number_gt     1333
_reflns_threshold_expression     I>2\s(I)
_refine_ls_structure_factor_coef     Fsqd
_refine_ls_matrix_type     full
_refine_ls_R_factor_all     0.085
_refine_ls_R_factor_gt     0.034
_refine_ls_wR_factor_gt     0.083
_refine_ls_wR_factor_ref     0.116
_refine_ls_goodness_of_fit_ref     0.98
_refine_ls_restrained_S_all     0.98
_refine_ls_number_reflns     2542
_refine_ls_number_parameters     136
_refine_ls_number_restraints     1
_refine_ls_hydrogen_treatment     constr
_refine_ls_weighting_scheme     calc
_refine_ls_weighting_details
                 'calc w=1/[\s^2^(Fo^2^)+(0.0547P)^2^] where P=(Fo^2^+2Fc^2^)/3'
_atom_sites_solution_hydrogens     geom
_atom_sites_solution_primary     direct
_atom_sites_solution_secondary     difmap
_refine_ls_shift/su_max     0.001
_refine_ls_shift/su_mean     0.001
_refine_diff_density_max     0.28
_refine_diff_density_min     -0.36
_refine_ls_extinction_method     none
_refine_ls_extinction_coef     ?
_refine_ls_abs_structure_details     'Flack (1983), 1209 Friedel pairs'
_refine_ls_abs_structure_Flack     -0.013(15)
loop_
    _atom_type_symbol
    _atom_type_description
    _atom_type_scat_dispersion_real
    _atom_type_scat_dispersion_imag
    _atom_type_scat_source
    'C' 'C' 0.0033 0.0016
                         'International Tables Vol C Tables 4.2.6.8 and 6.1.1.4'
    'H' 'H' 0.0000 0.0000
                         'International Tables Vol C Tables 4.2.6.8 and 6.1.1.4'
    'N' 'N' 0.0061 0.0033
                         'International Tables Vol C Tables 4.2.6.8 and 6.1.1.4'
    'Br' 'Br' -0.2901 2.4595
                         'International Tables Vol C Tables 4.2.6.8 and 6.1.1.4'
_computing_data_collection     'RAPID-AUTO (Rigaku, 1998)'
_computing_cell_refinement     'RAPID-AUTO (Rigaku, 1998)'
_computing_data_reduction     'CrystalStructure (Rigaku/MSC, 2002)'
_computing_structure_solution     'SHELXS97 (Sheldrick, 2008)'
_computing_structure_refinement     'SHELXL97 (Sheldrick, 2008)'
_computing_molecular_graphics     'X-SEED (Barbour, 2001)'
_computing_publication_material     'publCIF (Westrip, 2009)'
loop_
    _atom_site_type_symbol
    _atom_site_label
    _atom_site_fract_x
    _atom_site_fract_y
    _atom_site_fract_z
    _atom_site_U_iso_or_equiv
    _atom_site_adp_type
    _atom_site_calc_flag
    _atom_site_refinement_flags
    _atom_site_occupancy
    _atom_site_disorder_assembly
    _atom_site_disorder_group
    Br Br1 0.89090(4) 0.63217(6) 0.50003(6) 0.1058(3) Uani d . 1 . .
    N N1 0.8979(2) 1.3119(4) 0.7320(3) 0.0604(9) Uani d . 1 . .
    C C1 0.8877(2) 1.4642(5) 0.7689(3) 0.0555(10) Uani d . 1 . .
    C C2 0.9576(2) 1.5394(4) 0.8036(2) 0.0537(9) Uani d . 1 . .
    C C3 0.9461(3) 1.6846(5) 0.8415(3) 0.0650(11) Uani d . 1 . .
    H H3 0.9920 1.7371 0.8636 0.078 Uiso calc R 1 . .
    C C4 0.8672(3) 1.7534(6) 0.8471(4) 0.0676(13) Uani d . 1 . .
    H H4 0.8605 1.8514 0.8727 0.081 Uiso calc R 1 . .
    C C5 0.7989(3) 1.6768(5) 0.8150(3) 0.0685(12) Uani d . 1 . .
    H H5 0.7459 1.7214 0.8205 0.082 Uiso calc R 1 . .
    C C6 0.8087(2) 1.5347(5) 0.7748(3) 0.0656(12) Uani d . 1 . .
    H H6 0.7626 1.4854 0.7514 0.079 Uiso calc R 1 . .
    C C7 0.8654(3) 1.2832(7) 0.6649(3) 0.0633(12) Uani d . 1 . .
    H H7 0.8381 1.3663 0.6387 0.076 Uiso calc R 1 . .
    C C8 0.8685(3) 1.1275(5) 0.6264(3) 0.0597(11) Uani d . 1 . .
    C C9 0.8443(3) 1.1094(5) 0.5480(3) 0.0818(14) Uani d . 1 . .
    H H9 0.8236 1.1973 0.5202 0.098 Uiso calc R 1 . .
    C C10 0.8505(3) 0.9629(6) 0.5101(4) 0.0891(14) Uani d . 1 . .
    H H10 0.8346 0.9518 0.4570 0.107 Uiso calc R 1 . .
    C C11 0.8805(3) 0.8339(6) 0.5523(3) 0.0714(13) Uani d . 1 . .
    C C12 0.9015(3) 0.8464(5) 0.6305(3) 0.0703(13) Uani d . 1 . .
    H H12 0.9195 0.7566 0.6585 0.084 Uiso calc R 1 . .
    C C13 0.8961(2) 0.9926(5) 0.6683(3) 0.0646(11) Uani d . 1 . .
    H H13 0.9108 1.0016 0.7217 0.078 Uiso calc R 1 . .
loop_
    _atom_site_aniso_label
    _atom_site_aniso_U_11
    _atom_site_aniso_U_22
    _atom_site_aniso_U_33
    _atom_site_aniso_U_12
    _atom_site_aniso_U_13
    _atom_site_aniso_U_23
    Br1 0.1445(6) 0.0704(3) 0.1026(5) -0.0098(2) 0.0284(5) -0.0131(4)
    N1 0.058(2) 0.0512(18) 0.072(3) -0.0048(15) 0.0000(19) -0.0029(19)
    C1 0.050(3) 0.058(2) 0.058(3) 0.0000(18) 0.0025(18) 0.009(2)
    C2 0.054(2) 0.052(2) 0.056(2) -0.0007(16) 0.0007(19) 0.0069(19)
    C3 0.063(3) 0.064(2) 0.067(3) -0.001(2) -0.005(2) -0.004(2)
    C4 0.081(4) 0.057(3) 0.065(3) 0.004(2) -0.002(3) -0.002(2)
    C5 0.059(3) 0.064(2) 0.082(3) 0.017(2) 0.008(2) 0.008(2)
    C6 0.052(3) 0.065(3) 0.080(3) -0.0025(19) 0.000(2) 0.014(2)
    C7 0.066(3) 0.066(3) 0.058(3) 0.000(2) -0.007(2) 0.010(2)
    C8 0.062(2) 0.065(3) 0.052(3) -0.0084(18) -0.002(2) 0.001(2)
    C9 0.111(4) 0.068(3) 0.066(3) 0.004(3) -0.020(3) 0.002(2)
    C10 0.127(4) 0.075(3) 0.066(3) -0.001(3) -0.024(4) 0.010(3)
    C11 0.065(3) 0.084(3) 0.065(3) -0.006(2) 0.008(2) 0.004(3)
    C12 0.070(3) 0.058(2) 0.083(4) -0.0047(19) -0.004(3) 0.015(2)
    C13 0.074(3) 0.060(3) 0.059(3) 0.001(2) -0.008(2) 0.006(2)
loop_
    _geom_bond_atom_site_label_1
    _geom_bond_atom_site_label_2
    _geom_bond_site_symmetry_2
    _geom_bond_distance
    _geom_bond_publ_flag
    Br1 C11 . 1.906(5) ?
    N1 C7 . 1.262(6) ?
    N1 C1 . 1.424(6) ?
    C1 C6 . 1.395(5) ?
    C1 C2 . 1.407(6) ?
    C2 C3 . 1.381(6) ?
    C2 C2 2_785 1.506(7) ?
    C3 C4 . 1.389(6) ?
    C3 H3 . 0.9300 ?
    C4 C5 . 1.373(7) ?
    C4 H4 . 0.9300 ?
    C5 C6 . 1.374(6) ?
    C5 H5 . 0.9300 ?
    C6 H6 . 0.9300 ?
    C7 C8 . 1.452(7) ?
    C7 H7 . 0.9300 ?
    C8 C9 . 1.378(7) ?
    C8 C13 . 1.399(6) ?
    C9 C10 . 1.383(6) ?
    C9 H9 . 0.9300 ?
    C10 C11 . 1.376(7) ?
    C10 H10 . 0.9300 ?
    C11 C12 . 1.358(8) ?
    C12 C13 . 1.378(6) ?
    C12 H12 . 0.9300 ?
    C13 H13 . 0.9300 ?
loop_
    _geom_angle_atom_site_label_1
    _geom_angle_atom_site_label_2
    _geom_angle_atom_site_label_3
    _geom_angle_site_symmetry_1
    _geom_angle_site_symmetry_3
    _geom_angle
    _geom_angle_publ_flag
    C7 N1 C1 . . 120.7(4) ?
    C6 C1 C2 . . 120.0(4) ?
    C6 C1 N1 . . 120.8(4) ?
    C2 C1 N1 . . 119.2(3) ?
    C3 C2 C1 . . 118.5(4) ?
    C3 C2 C2 . 2_785 120.2(4) ?
    C1 C2 C2 . 2_785 121.2(4) ?
    C2 C3 C4 . . 121.0(4) ?
    C2 C3 H3 . . 119.5 ?
    C4 C3 H3 . . 119.5 ?
    C5 C4 C3 . . 120.1(4) ?
    C5 C4 H4 . . 120.0 ?
    C3 C4 H4 . . 120.0 ?
    C6 C5 C4 . . 120.3(4) ?
    C6 C5 H5 . . 119.8 ?
    C4 C5 H5 . . 119.8 ?
    C5 C6 C1 . . 120.1(4) ?
    C5 C6 H6 . . 119.9 ?
    C1 C6 H6 . . 119.9 ?
    N1 C7 C8 . . 123.6(5) ?
    N1 C7 H7 . . 118.2 ?
    C8 C7 H7 . . 118.2 ?
    C9 C8 C13 . . 118.6(4) ?
    C9 C8 C7 . . 120.9(4) ?
    C13 C8 C7 . . 120.5(5) ?
    C8 C9 C10 . . 121.1(4) ?
    C8 C9 H9 . . 119.5 ?
    C10 C9 H9 . . 119.5 ?
    C9 C10 C11 . . 118.7(5) ?
    C9 C10 H10 . . 120.7 ?
    C11 C10 H10 . . 120.7 ?
    C12 C11 C10 . . 121.6(5) ?
    C12 C11 Br1 . . 119.4(4) ?
    C10 C11 Br1 . . 119.0(4) ?
    C11 C12 C13 . . 119.8(5) ?
    C11 C12 H12 . . 120.1 ?
    C13 C12 H12 . . 120.1 ?
    C12 C13 C8 . . 120.1(5) ?
    C12 C13 H13 . . 119.9 ?
    C8 C13 H13 . . 119.9 ?
loop_
    _geom_torsion_atom_site_label_1
    _geom_torsion_atom_site_label_2
    _geom_torsion_atom_site_label_3
    _geom_torsion_atom_site_label_4
    _geom_torsion_site_symmetry_1
    _geom_torsion_site_symmetry_2
    _geom_torsion_site_symmetry_3
    _geom_torsion_site_symmetry_4
    _geom_torsion
    _geom_torsion_publ_flag
    C7 N1 C1 C6 . . . . 48.5(6) ?
    C7 N1 C1 C2 . . . . -135.0(5) ?
    C6 C1 C2 C3 . . . . -1.4(6) ?
    N1 C1 C2 C3 . . . . -177.9(4) ?
    C6 C1 C2 C2 . . . 2_785 175.4(3) ?
    N1 C1 C2 C2 . . . 2_785 -1.1(5) ?
    C1 C2 C3 C4 . . . . 1.6(6) ?
    C2 C2 C3 C4 2_785 . . . -175.3(4) ?
    C2 C3 C4 C5 . . . . 0.2(8) ?
    C3 C4 C5 C6 . . . . -2.2(8) ?
    C4 C5 C6 C1 . . . . 2.4(7) ?
    C2 C1 C6 C5 . . . . -0.6(7) ?
    N1 C1 C6 C5 . . . . 175.9(4) ?
    C1 N1 C7 C8 . . . . -175.6(4) ?
    N1 C7 C8 C9 . . . . -169.2(5) ?
    N1 C7 C8 C13 . . . . 10.8(7) ?
    C13 C8 C9 C10 . . . . -2.8(8) ?
    C7 C8 C9 C10 . . . . 177.2(5) ?
    C8 C9 C10 C11 . . . . 0.6(8) ?
    C9 C10 C11 C12 . . . . 2.1(7) ?
    C9 C10 C11 Br1 . . . . -179.0(4) ?
    C10 C11 C12 C13 . . . . -2.7(7) ?
    Br1 C11 C12 C13 . . . . 178.5(3) ?
    C11 C12 C13 C8 . . . . 0.4(7) ?
    C9 C8 C13 C12 . . . . 2.2(7) ?
    C7 C8 C13 C12 . . . . -177.8(4) ?
data_global
_journal_date_recd_electronic     2009-01-07
_journal_date_accepted     2009-01-08
_journal_name_full     'Acta Crystallographica, Section E'
_journal_year     2009
_journal_volume     65
_journal_issue      2
_journal_page_first     o306
_journal_page_last     o306
_journal_paper_category     QO
_journal_coeditor_code     TK2356
_publ_contact_author_name     'Dr. Saeed Dehghanpour'
_publ_contact_author_address
;
Department of Chemistry
Alzahra University
Vanak
Tehran
Iran
;
_publ_contact_author_email     dehganpour_farasha@yahoo.com
_publ_contact_author_fax     ?
_publ_contact_author_phone     ?
_publ_section_title
;
<i>N</i>,<i>N</i>'-Bis(4-bromobenzylidene)biphenyl-2,2'-diamine
;
loop_
    _publ_author_name
    _publ_author_address
    'Dehghanpour, Saeed'
;
Department of Chemistry
Alzahra University
Vanak
Tehran
Iran
;
    'Asadizadeh, Saeedeh'
;
Department of Chemistry
Alzahra University
Vanak
Tehran
Iran
;
    'Shan Gao'
;
School of Chemistry and Materials Science
Heilongjiang University
Harbin 150080
People's Republic of China
;
    'Ng, Seik Weng'
;
Department of Chemistry
University of Malaya
50603 Kuala Lumpur
Malaysia
;
_publ_section_synopsis     .
