# Supplementary material for: N,N′-Bis(4-bromo­benzyl­idene)biphenyl-2,2′-diamine
Source: Acta Crystallogr Sect E Struct Rep Online. 2009 Jan 14;65(Pt 2):o306. doi: 10.1107/S1600536809000993 (PMC2968300; doi:10.1107/S1600536809000993)
Supplement: Supplementary file 2 [file e-65-0o306-Isup2.hkl]

# 
# h,k,l, Fc-squared, Fo-squared, sigma(Fo-squared) and status flag 
# 
data_I
_shelx_title '  Aba2' 
_shelx_refln_list_code          4 
_shelx_F_calc_maximum      466.80 
_exptl_crystal_F_000      1032.00 
_reflns_d_resolution_high  0.7717 
 
loop_ 
 _symmetry_equiv_pos_as_xyz 
 'x, y, z' 
 '-x, -y, z' 
 '-x+1/2, y+1/2, z' 
 'x+1/2, -y+1/2, z' 
 'x, y+1/2, z+1/2' 
 '-x, -y+1/2, z+1/2' 
 '-x+1/2, y+1, z+1/2' 
 'x+1/2, -y+1, z+1/2' 
 
_cell_length_a    15.9691 
_cell_length_b     8.3482 
_cell_length_c    16.7767 
_cell_angle_alpha  90.000 
_cell_angle_beta   90.000 
_cell_angle_gamma  90.000 
 
_shelx_F_squared_multiplier     1.000 
 
loop_ 
 _refln_index_h 
 _refln_index_k 
 _refln_index_l 
 _refln_F_squared_calc 
 _refln_F_squared_meas 
 _refln_F_squared_sigma 
 _refln_observed_status 
   1   1 -21        1.74        6.08     29.80 o 
   2   1 -21       40.52       97.26     46.13 o 
   3   1 -21       18.83      -20.66     30.25 o 
   4   1 -21        9.65       27.52     41.60 o 
   5   1 -21       14.67       13.68     46.58 o 
   0   0 -20       51.67      119.86     75.83 o 
   2   0 -20       14.75      -10.32     32.60 o 
   4   0 -20        5.81       27.24     40.64 o 
   6   0 -20        1.29       -1.70     38.99 o 
   8   0 -20        0.89       52.62     60.28 o 
   0   2 -20       48.05       46.00     40.00 o 
   1   2 -20       18.04       17.75     28.78 o 
   2   2 -20        8.60        5.34     27.34 o 
   3   2 -20       45.95       52.41     36.38 o 
   4   2 -20       26.43       20.82     30.20 o 
   5   2 -20       19.81       33.66     39.90 o 
   6   2 -20        6.25       16.87     32.08 o 
   7   2 -20        7.45        2.11     26.38 o 
   0   4 -20       51.43       39.28     30.99 o 
   1   4 -20        1.21       -0.99     20.40 o 
   2   4 -20        0.12      -12.37     33.97 o 
   1   1 -19       40.80       79.32     36.38 o 
   2   1 -19       72.41      122.49     39.76 o 
   3   1 -19       12.16       17.14     23.43 o 
   4   1 -19        1.82        5.37     27.93 o 
   5   1 -19       27.46       90.41     37.28 o 
   6   1 -19       50.34       87.91     35.24 o 
   7   1 -19        5.83       -8.46     31.30 o 
   8   1 -19       33.67       38.31     30.89 o 
   9   1 -19       27.73       33.68     42.38 o 
   1   3 -19       17.23       20.73     21.86 o 
   2   3 -19       58.94       38.87     28.74 o 
   3   3 -19       16.33       39.45     24.43 o 
   4   3 -19       12.12       16.95     19.48 o 
   5   3 -19       14.46       35.76     28.74 o 
   6   3 -19       29.78        6.52     21.82 o 
   7   3 -19        0.55      -19.19     34.01 o 
   8   3 -19        0.08       -2.16     44.78 o 
   1   5 -19       20.13        0.08     35.86 o 
   2   5 -19       68.20       -3.24     38.13 o 
   3   5 -19        2.64       -4.23     40.89 o 
   0   0 -18      727.07      895.70    224.46 o 
   2   0 -18       33.30       42.71     45.93 o 
   4   0 -18      555.76      643.95     93.37 o 
   6   0 -18       56.52       36.07     43.65 o 
   8   0 -18      102.95       -5.24     84.06 o 
  10   0 -18       62.02       86.54     85.24 o 
   0   2 -18        7.76        4.34     30.54 o 
   1   2 -18       32.14       14.23     26.31 o 
   2   2 -18       19.82       12.40     21.13 o 
   3   2 -18       45.52       63.60     29.97 o 
   4   2 -18        7.85        7.90     22.21 o 
   5   2 -18       17.02       20.89     23.60 o 
   6   2 -18        7.95       -3.37     24.46 o 
   7   2 -18       17.18       28.92     26.40 o 
   8   2 -18        0.69       15.89     25.75 o 
   9   2 -18       15.38       -1.34     23.82 o 
  10   2 -18       29.45        5.21     30.05 o 
   0   4 -18       26.43       -0.68     30.89 o 
   1   4 -18       13.42       14.79     15.79 o 
   2   4 -18        9.09        6.62     20.46 o 
   3   4 -18       25.32       26.99     17.30 o 
   4   4 -18        8.13       23.09     39.35 o 
   5   4 -18       24.00       23.65     38.01 o 
   6   4 -18       17.64       20.29     29.81 o 
   7   4 -18       31.29       84.12     42.21 o 
   8   4 -18        3.38      -26.62     34.47 o 
   0   6 -18       12.74       -2.04     55.10 o 
   1   6 -18       44.59       -6.53     40.32 o 
   1   1 -17       14.32       29.62     29.95 o 
   2   1 -17      148.29      145.60     41.47 o 
   3   1 -17       87.34       73.85     29.96 o 
   4   1 -17       57.92       73.50     29.27 o 
   5   1 -17       18.44       23.79     38.15 o 
   6   1 -17       77.57       93.43     36.62 o 
   7   1 -17       42.42       35.85     27.72 o 
   8   1 -17       27.87        8.28     31.25 o 
   9   1 -17        2.93       16.96     26.94 o 
  10   1 -17       27.04       31.39     41.18 o 
  11   1 -17        1.18       25.69     27.98 o 
  12   1 -17        5.87       -0.78     26.38 o 
   1   3 -17      198.48      105.06     45.85 o 
   2   3 -17       89.41       38.10     28.47 o 
   3   3 -17       43.08       32.56     23.07 o 
   4   3 -17       55.47       22.28     25.87 o 
   5   3 -17      251.07      268.71     41.50 o 
   6   3 -17       33.82       -4.10     16.46 o 
   7   3 -17        2.90        3.02     39.35 o 
   8   3 -17       25.16        4.74     28.55 o 
   9   3 -17       64.13       50.18     38.03 o 
  10   3 -17       11.17       10.63     28.56 o 
  11   3 -17       24.43       51.42     44.52 o 
   1   5 -17       23.75       19.19     19.65 o 
   2   5 -17       29.11       13.41     18.86 o 
   3   5 -17       12.49       13.47     32.58 o 
   4   5 -17       11.46       -4.96     27.91 o 
   5   5 -17       18.74       -1.92     24.84 o 
   6   5 -17       14.35       -1.17     21.23 o 
   7   5 -17        0.93      -50.34     54.53 o 
   8   5 -17       51.56       35.77     34.89 o 
   0   0 -16      821.61      787.08    116.93 o 
   2   0 -16       19.31       25.22     33.56 o 
   4   0 -16      439.33      527.45     80.35 o 
   6   0 -16       63.96       93.18     58.97 o 
   8   0 -16      218.65      355.36     69.22 o 
  10   0 -16       74.29       78.26     71.86 o 
  12   0 -16       41.98       14.18     57.90 o 
  14   0 -16       10.06       48.06     41.19 o 
   0   2 -16      122.56      118.87     43.69 o 
   1   2 -16      265.52      325.08     62.33 o 
   2   2 -16       40.40       44.49     23.90 o 
   3   2 -16      254.28      272.03     48.83 o 
   4   2 -16      160.44      229.89     38.97 o 
   5   2 -16       88.83       87.14     27.78 o 
   6   2 -16       11.30       36.21     29.82 o 
   7   2 -16      168.99      219.07     37.89 o 
   8   2 -16       61.13       25.95     30.43 o 
   9   2 -16       30.90       42.31     28.84 o 
  10   2 -16       95.13       78.77     48.46 o 
  11   2 -16       56.69       32.53     30.13 o 
  12   2 -16       12.16       33.01     29.91 o 
  13   2 -16        0.78       -0.94     24.92 o 
   0   4 -16      858.88      905.56    165.55 o 
   1   4 -16       62.16       39.71     18.85 o 
   2   4 -16       40.36       22.32     22.74 o 
   3   4 -16       63.43       30.19     21.22 o 
   4   4 -16      548.89      505.81    107.67 o 
   5   4 -16       53.01       35.93     17.15 o 
   6   4 -16       87.70       57.55     17.30 o 
   7   4 -16        2.14      -31.44     33.63 o 
   8   4 -16      120.74       90.43     70.47 o 
   9   4 -16       11.75       25.08     39.14 o 
  10   4 -16       51.50       19.44     39.46 o 
  11   4 -16        5.19       30.00     38.19 o 
   0   6 -16       48.55       -1.36     51.75 o 
   1   6 -16       64.59        2.23     34.22 o 
   2   6 -16       11.86       -6.14     37.86 o 
   3   6 -16       45.38        1.44     41.64 o 
   4   6 -16       41.84        1.76     32.95 o 
   5   6 -16       36.29        9.98     44.77 o 
   6   6 -16       20.77       -3.22     44.28 o 
   7   6 -16       26.10        4.43     43.79 o 
   8   6 -16       22.71       46.32     70.40 o 
   1   1 -15      200.70      213.12     43.75 o 
   2   1 -15     1071.80     1265.04     66.97 o 
   3   1 -15      140.36      221.73     37.39 o 
   4   1 -15      161.41      192.23     35.20 o 
   5   1 -15      306.41      353.12     62.96 o 
   6   1 -15      319.02      366.56     44.47 o 
   7   1 -15       14.66       11.74     21.33 o 
   8   1 -15      145.93      143.43     38.25 o 
   9   1 -15      162.30      164.62     46.52 o 
  10   1 -15       46.77       52.52     30.98 o 
  11   1 -15       84.75       78.52     39.52 o 
  12   1 -15       55.28       86.04     36.60 o 
  13   1 -15       19.24       26.55     27.75 o 
  14   1 -15        5.60       36.46     37.48 o 
   1   3 -15       55.84       47.18     22.20 o 
   2   3 -15       43.06       77.64     33.27 o 
   3   3 -15       59.64       48.52     23.72 o 
   4   3 -15       13.51       39.60     23.49 o 
   5   3 -15       26.17       15.84     17.84 o 
   6   3 -15       19.34       19.36     17.22 o 
   7   3 -15        3.19       29.16     17.56 o 
   8   3 -15       50.56       10.17     19.88 o 
   9   3 -15       52.70       31.97     27.75 o 
  10   3 -15       26.19        5.20     18.91 o 
  11   3 -15       20.41        7.02     27.09 o 
  12   3 -15       12.59        8.25     28.46 o 
  13   3 -15        9.49        9.49     15.65 o 
   1   5 -15       49.85       37.07     14.44 o 
   2   5 -15      341.71      230.36     85.44 o 
   3   5 -15       36.87       28.66     11.22 o 
   4   5 -15      266.40      163.15    133.59 o 
   5   5 -15       62.20       51.46     28.34 o 
   6   5 -15       78.00       50.31     37.99 o 
   7   5 -15        7.53        1.96     23.93 o 
   8   5 -15       86.78       33.33     28.96 o 
   9   5 -15       19.10       32.94     39.57 o 
  10   5 -15       18.56       29.80     54.49 o 
  11   5 -15        1.44       26.24     51.86 o 
   1   7 -15       64.88       -1.35     50.92 o 
   2   7 -15       61.21       -3.87     70.94 o 
   3   7 -15       26.17        1.34     54.63 o 
   4   7 -15       11.26       -1.26     39.11 o 
   5   7 -15       54.95        8.71     51.35 o 
   6   7 -15       20.10       -9.73     54.14 o 
   0   0 -14     1894.76     1997.90    155.26 o 
   2   0 -14      177.28      176.75     54.23 o 
   4   0 -14     1450.29     1715.15    162.55 o 
   6   0 -14      297.61      300.95     55.25 o 
   8   0 -14      342.81      419.93     65.11 o 
  10   0 -14      110.25      131.81     52.12 o 
  12   0 -14       77.05       67.53     39.01 o 
  14   0 -14       23.43       32.60     51.36 o 
   0   2 -14       88.74      112.13     36.44 o 
   1   2 -14      453.48      531.05     41.12 o 
   2   2 -14      140.76      155.64     31.74 o 
   3   2 -14      795.11      913.03     59.55 o 
   4   2 -14       20.94       26.75     21.51 o 
   5   2 -14      304.59      347.88     37.42 o 
   6   2 -14       33.61       34.44     29.37 o 
   7   2 -14      410.38      493.26     45.82 o 
   8   2 -14       23.24       19.99     25.87 o 
   9   2 -14      123.04       99.95     32.03 o 
  10   2 -14       73.40       51.04     29.69 o 
  11   2 -14       67.66       58.62     32.21 o 
  12   2 -14        2.52       15.61     28.24 o 
  13   2 -14       30.35       37.30     26.48 o 
  14   2 -14        1.66       14.18     22.50 o 
  15   2 -14       10.09       14.96     22.49 o 
   0   4 -14      942.30      860.19    146.28 o 
   1   4 -14       14.52       19.71     15.70 o 
   2   4 -14       55.27       49.77     20.02 o 
   3   4 -14      309.38      293.68     35.70 o 
   4   4 -14      595.38      564.11     32.47 o 
   5   4 -14       42.82       41.62     19.96 o 
   6   4 -14      244.60      207.41     28.55 o 
   7   4 -14       31.18       19.04     17.76 o 
   8   4 -14      158.26      109.03     65.32 o 
   9   4 -14       62.34       34.36     22.72 o 
  10   4 -14      145.11       96.48     50.46 o 
  11   4 -14        8.61        7.06     28.04 o 
  12   4 -14       16.07        8.74     34.80 o 
  13   4 -14        4.63      -41.62     41.62 o 
   0   6 -14       22.02       -4.13     56.66 o 
   1   6 -14       73.74        1.58     46.52 o 
   2   6 -14       17.73        1.83     52.43 o 
   3   6 -14      147.10        4.29     47.24 o 
   4   6 -14       12.24        5.37     30.94 o 
   5   6 -14       14.37       -7.10     45.30 o 
   6   6 -14       10.07       -1.88     36.10 o 
   7   6 -14       81.00        9.39     47.65 o 
   8   6 -14        1.92        0.60     44.88 o 
   9   6 -14       52.19        1.14     53.51 o 
  10   6 -14        0.62       -4.12     35.70 o 
   0   8 -14      116.22       -2.14     78.02 o 
   1   8 -14        1.40        0.30     45.15 o 
   2   8 -14        7.80       -5.11     69.67 o 
   3   8 -14        5.95        1.71     56.43 o 
   4   8 -14       62.20        2.99     52.28 o 
   1   1 -13      725.40      723.09     45.29 o 
   2   1 -13      530.50      527.40     38.42 o 
   3   1 -13       62.32       66.13     23.85 o 
   4   1 -13        4.51       -4.24     18.96 o 
   5   1 -13      460.12      516.01     46.75 o 
   6   1 -13      402.64      498.66     40.56 o 
   7   1 -13       19.27       17.23     26.54 o 
   8   1 -13      113.03      127.83     31.44 o 
   9   1 -13       85.68       93.21     31.56 o 
  10   1 -13      116.70      118.09     38.37 o 
  11   1 -13       13.50       23.34     25.25 o 
  12   1 -13       50.12       73.94     34.83 o 
  13   1 -13       15.73       51.44     27.17 o 
  14   1 -13        7.51       12.95     27.18 o 
  15   1 -13        8.19        6.58     24.59 o 
  16   1 -13        1.49      -23.74     26.70 o 
   1   3 -13     1819.45     1908.15     67.46 o 
   2   3 -13     2524.07     2580.06     84.85 o 
   3   3 -13     1624.51     1808.58     74.64 o 
   4   3 -13      211.26      223.97     25.51 o 
   5   3 -13     1243.51     1243.82     54.08 o 
   6   3 -13      806.39      865.93     57.00 o 
   7   3 -13       45.01       29.90     28.14 o 
   8   3 -13       18.76       22.70     17.70 o 
   9   3 -13      814.78      831.32     51.02 o 
  10   3 -13      187.55       89.36     54.73 o 
  11   3 -13       78.94       77.59     29.49 o 
  12   3 -13       11.94       43.27     21.05 o 
  13   3 -13       73.61       51.09     24.16 o 
  14   3 -13       16.14       27.18     20.37 o 
  15   3 -13        1.31       12.15     29.59 o 
   1   5 -13      205.25      169.99     22.99 o 
   2   5 -13      379.30      392.89     51.92 o 
   3   5 -13       53.32       80.16     30.07 o 
   4   5 -13       33.74        0.08     17.05 o 
   5   5 -13      128.09      105.40     35.98 o 
   6   5 -13      279.65      256.60    104.27 o 
   7   5 -13        1.91       15.92     26.49 o 
   8   5 -13       69.25       30.88     51.29 o 
   9   5 -13        5.01       12.97     30.02 o 
  10   5 -13       20.59       19.14     39.14 o 
  11   5 -13        8.85       -9.20     38.46 o 
  12   5 -13        9.21      -25.77     49.65 o 
  13   5 -13        1.40       36.18     52.87 o 
   1   7 -13       89.75       -2.81     53.84 o 
   2   7 -13       73.18        1.78     50.57 o 
   3   7 -13       37.01        0.41     40.32 o 
   4   7 -13       16.17        7.14     35.45 o 
   5   7 -13       79.22       11.28     56.15 o 
   6   7 -13       18.72       -3.90     38.98 o 
   7   7 -13        9.14      -11.16     38.11 o 
   8   7 -13       27.17       18.03     47.39 o 
   9   7 -13       25.85      -26.11     40.65 o 
   0   0 -12     4181.50     4255.83    318.83 o 
   2   0 -12      180.83      161.44     63.95 o 
   4   0 -12     2429.64     2739.60    187.10 o 
   6   0 -12      930.25      930.97     71.83 o 
   8   0 -12      504.31      584.50     64.93 o 
  10   0 -12      297.67      319.96     54.22 o 
  12   0 -12       64.83      128.84     49.09 o 
  14   0 -12       37.51       70.92     39.32 o 
  16   0 -12        7.94      -39.94     43.85 o 
   0   2 -12      667.13      697.19     52.98 o 
   1   2 -12      595.43      659.71     41.87 o 
   2   2 -12      159.31      174.01     29.86 o 
   3   2 -12     1948.17     2064.03     75.85 o 
   4   2 -12      347.39      422.74     33.70 o 
   5   2 -12      195.22      224.48     28.60 o 
   6   2 -12       33.61       25.73     19.27 o 
   7   2 -12     1134.15     1185.16     84.36 o 
   8   2 -12       56.44       67.20     23.86 o 
   9   2 -12      344.25      364.70     45.78 o 
  10   2 -12      363.22      405.99     41.68 o 
  11   2 -12      197.66      186.01     45.02 o 
  12   2 -12       35.49       36.84     33.20 o 
  13   2 -12      106.40       89.54     35.86 o 
  14   2 -12       27.39       14.50     20.47 o 
  15   2 -12       20.52       38.12     26.72 o 
  16   2 -12        8.19      -13.47     20.47 o 
   0   4 -12      709.13      573.03    101.47 o 
   1   4 -12      207.16      196.33     18.56 o 
   2   4 -12      247.62      251.58     19.10 o 
   3   4 -12      499.85      528.71     24.96 o 
   4   4 -12      425.27      409.28     53.22 o 
   5   4 -12       23.72       37.39     15.21 o 
   6   4 -12      362.13      348.31     18.78 o 
   7   4 -12       19.03        5.78      8.09 o 
   8   4 -12      147.58      159.31     15.38 o 
   9   4 -12       25.38        7.68     13.60 o 
  10   4 -12      135.83      129.29     30.18 o 
  11   4 -12        9.70       -3.25     10.32 o 
  12   4 -12       39.54       26.35     16.24 o 
  13   4 -12        7.38       -3.76     14.28 o 
  14   4 -12       42.27       10.83     66.58 o 
  15   4 -12       26.37       25.48     53.23 o 
   0   6 -12      188.39      235.22    121.79 o 
   1   6 -12      335.16      358.92     81.82 o 
   2   6 -12        1.80       17.10     39.72 o 
   3   6 -12      580.53      687.83    124.44 o 
   4   6 -12      100.10       81.72     67.84 o 
   5   6 -12       47.87       40.65     46.32 o 
   6   6 -12       16.94        0.41     34.50 o 
   7   6 -12      249.15        7.40     60.24 o 
   8   6 -12       46.61       -6.81     49.30 o 
   9   6 -12        2.36       -3.65     38.01 o 
  10   6 -12       29.72       -7.14     30.20 o 
  11   6 -12       66.08        5.16     48.26 o 
  12   6 -12        8.63       43.73     48.29 o 
   0   8 -12      112.42       -0.16     78.86 o 
   1   8 -12       34.76       24.24     47.10 o 
   2   8 -12        6.75       43.69     54.76 o 
   3   8 -12       56.06       33.13     45.45 o 
   4   8 -12       71.40       58.54     52.07 o 
   5   8 -12       17.75       11.49     66.33 o 
   6   8 -12       48.97       32.83     42.27 o 
   7   8 -12       37.24       11.50     41.22 o 
   1   1 -11     2193.31     2226.17     74.53 o 
   2   1 -11     3328.21     3291.69     95.48 o 
   3   1 -11     1830.75     1980.92     69.88 o 
   4   1 -11      291.10      284.29     28.56 o 
   5   1 -11     1698.44     1771.09     62.51 o 
   6   1 -11     1487.47     1565.86     76.61 o 
   7   1 -11      348.51      354.67     34.54 o 
   8   1 -11      203.12      207.84     31.54 o 
   9   1 -11      586.30      678.23     54.42 o 
  10   1 -11      126.84      145.99     35.92 o 
  11   1 -11      111.49       81.51     26.46 o 
  12   1 -11       54.16       84.88     33.40 o 
  13   1 -11       86.42       67.39     32.71 o 
  14   1 -11       70.69       71.39     24.32 o 
  15   1 -11       28.16       37.24     25.02 o 
  16   1 -11        9.34       32.92     23.32 o 
  17   1 -11       18.53        3.55     24.26 o 
   1   3 -11     2893.44     2828.94     90.23 o 
   2   3 -11     1665.76     1739.99     55.81 o 
   3   3 -11      433.27      438.21     33.51 o 
   4   3 -11       76.11       96.88     18.34 o 
   5   3 -11     2565.94     2558.92    106.28 o 
   6   3 -11      528.94      536.20     33.69 o 
   7   3 -11      324.49      364.09     37.66 o 
   8   3 -11       23.95       25.50     15.53 o 
   9   3 -11      252.86      298.98     30.18 o 
  10   3 -11       46.06       28.95     17.01 o 
  11   3 -11      124.00       94.41     24.92 o 
  12   3 -11        6.36        4.79     12.25 o 
  13   3 -11       46.57       61.27     23.33 o 
  14   3 -11        3.40       -9.58     18.38 o 
  15   3 -11        6.76      -16.92     16.92 o 
  16   3 -11       10.57        3.86     17.77 o 
   1   5 -11      676.16      879.60     92.35 o 
   2   5 -11     1030.12     1124.64    122.72 o 
   3   5 -11      230.20      294.01     67.14 o 
   4   5 -11      396.34      360.71     92.01 o 
   5   5 -11      374.38      432.09     75.31 o 
   6   5 -11      440.92      572.14     85.31 o 
   7   5 -11       11.27       28.87     59.69 o 
   8   5 -11      118.87      113.35     54.44 o 
   9   5 -11      119.51       39.59     69.84 o 
  10   5 -11      120.29       67.58     67.84 o 
  11   5 -11       14.69       39.32     41.13 o 
  12   5 -11       19.48        0.36     30.24 o 
  13   5 -11       13.90       37.58     40.68 o 
  14   5 -11       30.95       20.13     41.81 o 
  15   5 -11        8.74        6.96     43.28 o 
   1   7 -11      393.67      547.82     95.21 o 
   2   7 -11      310.66      246.31    130.38 o 
   3   7 -11      107.91       72.66     68.03 o 
   4   7 -11       31.64       23.17     54.21 o 
   5   7 -11      301.83      203.36    173.49 o 
   6   7 -11       74.32       76.13     66.48 o 
   7   7 -11       12.61       -6.77     33.78 o 
   8   7 -11       17.37        1.09     44.53 o 
   9   7 -11       68.22       55.98     51.91 o 
  10   7 -11       51.33       48.29     43.69 o 
  11   7 -11        6.59       -1.58     24.63 o 
   1   9 -11       25.73       42.46     59.90 o 
   2   9 -11       94.94      152.33     66.01 o 
   3   9 -11        8.56       17.27     34.25 o 
   4   9 -11        8.77       -4.38     23.36 o 
   0   0 -10     1610.70     1570.70    109.04 o 
   2   0 -10      322.49      305.15     65.55 o 
   4   0 -10      450.27      317.87     47.70 o 
   6   0 -10      859.40      718.30     58.36 o 
   8   0 -10      300.97      386.71     56.74 o 
  10   0 -10      449.48      485.48     76.47 o 
  12   0 -10       71.65      138.93     45.50 o 
  14   0 -10       81.23      120.47     47.62 o 
  16   0 -10       69.53       64.41     35.27 o 
  18   0 -10        3.89       32.34     38.62 o 
   0   2 -10     1725.95     1701.21    116.12 o 
   1   2 -10     3499.07     3555.28     93.80 o 
   2   2 -10      248.64      285.76     23.83 o 
   3   2 -10     5436.71     5366.93    131.41 o 
   4   2 -10      189.92      167.36     21.91 o 
   5   2 -10      217.68      261.44     27.68 o 
   6   2 -10      253.39      264.50     27.57 o 
   7   2 -10     3536.73     3684.54    124.17 o 
   8   2 -10       48.38       87.42     32.66 o 
   9   2 -10       83.11      103.14     22.99 o 
  10   2 -10      693.79      717.21     46.87 o 
  11   2 -10     1085.96     1253.97     62.77 o 
  12   2 -10       89.49       54.33     25.14 o 
  13   2 -10      116.70      126.87     29.68 o 
  14   2 -10       99.38       73.88     28.23 o 
  15   2 -10       60.58       41.64     26.50 o 
  16   2 -10        4.42        5.13     25.47 o 
  17   2 -10       15.04       16.09     25.11 o 
   0   4 -10     3842.16     3956.46    195.66 o 
   1   4 -10      339.44      327.53     26.65 o 
   2   4 -10       81.44       81.78      9.04 o 
   3   4 -10      661.77      596.91     22.93 o 
   4   4 -10     2371.28     2401.46    145.25 o 
   5   4 -10      572.98      562.27     20.81 o 
   6   4 -10      837.90      742.46     20.12 o 
   7   4 -10      883.54      817.14     30.73 o 
   8   4 -10      547.49      548.51     28.00 o 
   9   4 -10        0.21        7.02     10.25 o 
  10   4 -10      574.64      520.02     37.12 o 
  11   4 -10       82.97       44.91     17.80 o 
  12   4 -10       22.78       48.62     18.00 o 
  13   4 -10       64.23       21.79     17.56 o 
  14   4 -10       15.79       19.08     20.52 o 
  15   4 -10        7.38       -3.76     15.43 o 
  16   4 -10        1.74       -7.52     14.53 o 
   0   6 -10       90.30       91.71     77.97 o 
   1   6 -10      243.36      288.52     65.34 o 
   2   6 -10       20.73       14.42     46.27 o 
   3   6 -10      535.52      630.58    102.42 o 
   4   6 -10      106.19      139.00     49.83 o 
   5   6 -10       32.55       52.93     50.24 o 
   6   6 -10       23.76       43.24     38.96 o 
   7   6 -10      432.32      463.33     88.97 o 
   8   6 -10       66.11       91.10     74.24 o 
   9   6 -10       61.89       48.26     65.54 o 
  10   6 -10        0.76      -10.51     54.44 o 
  11   6 -10       31.63       25.94     32.66 o 
  12   6 -10        6.21      -21.14     28.28 o 
  13   6 -10       10.07       -1.35     52.12 o 
  14   6 -10        8.92      -40.34     40.34 o 
   0   8 -10      177.52      290.79     87.37 o 
   1   8 -10       84.54      122.83     53.78 o 
   2   8 -10       46.89       37.66     43.10 o 
   3   8 -10       63.95      115.48    102.96 o 
   4   8 -10      112.35      136.67    109.91 o 
   5   8 -10       21.90        7.18     32.99 o 
   6   8 -10      128.53       85.83     62.33 o 
   7   8 -10        6.09       10.64     22.88 o 
   8   8 -10       23.15        9.66     38.53 o 
   9   8 -10        0.03        9.30     36.31 o 
  10   8 -10       41.53       49.74     32.14 o 
   1   1  -9     3587.25     3337.20     75.61 o 
   2   1  -9     7951.33     7593.93    204.84 o 
   3   1  -9      473.47      426.00     26.36 o 
   4   1  -9      668.33      701.05     36.27 o 
   5   1  -9     3535.94     3569.33     94.82 o 
   6   1  -9     1171.23     1174.68     57.06 o 
   7   1  -9      252.16      248.58     26.12 o 
   8   1  -9       81.42       62.61     22.43 o 
   9   1  -9      678.16      727.94     45.31 o 
  10   1  -9      253.72      256.70     60.08 o 
  11   1  -9      287.67      269.41     39.38 o 
  12   1  -9       12.31       28.94     21.07 o 
  13   1  -9       27.90       53.37     24.31 o 
  14   1  -9       54.32       73.24     26.70 o 
  15   1  -9       73.60       71.50     31.15 o 
  16   1  -9        0.31       14.53     22.71 o 
  17   1  -9        7.89      -11.09     18.89 o 
  18   1  -9        1.61       30.41     26.53 o 
   1   3  -9     5635.12     5860.38    135.60 o 
   2   3  -9     2018.75     1885.24     53.74 o 
   3   3  -9     2919.29     3046.90     77.76 o 
   4   3  -9      499.83      509.48     21.85 o 
   5   3  -9     1943.08     2045.45     76.19 o 
   6   3  -9      825.29      933.15     42.84 o 
   7   3  -9      172.88      181.93     19.19 o 
   8   3  -9      677.66      664.92     32.24 o 
   9   3  -9      908.23     1019.11     41.46 o 
  10   3  -9      194.12      189.30     23.28 o 
  11   3  -9       38.73       24.32     18.10 o 
  12   3  -9      177.87      192.59     25.10 o 
  13   3  -9      307.22      280.57     41.37 o 
  14   3  -9      124.71       68.02     28.07 o 
  15   3  -9       47.08       40.62     31.71 o 
  16   3  -9       47.89       60.47     37.17 o 
  17   3  -9       21.13       30.01     28.02 o 
   1   5  -9      301.96      333.61    101.18 o 
   2   5  -9      866.43      975.13     86.54 o 
   3   5  -9      387.20      419.91     63.79 o 
   4   5  -9      562.66      578.18     77.30 o 
   5   5  -9      189.84      201.96     57.81 o 
   6   5  -9      223.57      263.00     48.53 o 
   7   5  -9      137.07      132.75     60.77 o 
   8   5  -9      347.42      321.01     66.81 o 
   9   5  -9       36.85       22.06     40.79 o 
  10   5  -9       62.65       27.41     21.63 o 
  11   5  -9        8.22       -3.86     13.63 o 
  12   5  -9      126.79      129.32     61.02 o 
  13   5  -9        1.58       -1.26     40.47 o 
  14   5  -9        7.26        9.18     48.86 o 
  15   5  -9        0.12      -17.67     30.81 o 
  16   5  -9       27.92       22.98     47.23 o 
   1   7  -9      626.56      760.06     90.39 o 
   2   7  -9      349.90      427.08     83.47 o 
   3   7  -9      336.20      376.24     86.34 o 
   4   7  -9       28.30       14.40     40.34 o 
   5   7  -9      592.52      635.47    101.64 o 
   6   7  -9      110.57       50.05     47.45 o 
   7   7  -9       52.42       33.93     45.42 o 
   8   7  -9       52.91       34.82     38.52 o 
   9   7  -9      224.59       60.88     70.25 o 
  10   7  -9        6.66       51.93     93.33 o 
  11   7  -9        4.18      -17.45     36.71 o 
  12   7  -9       41.26       45.23     30.64 o 
  13   7  -9       14.28       39.99     44.33 o 
   1   9  -9       33.69       16.10     47.94 o 
   2   9  -9      186.99      284.68     63.89 o 
   3   9  -9        8.10        0.77     25.95 o 
   4   9  -9       40.61       32.03     39.59 o 
   5   9  -9       17.99       22.09     37.30 o 
   6   9  -9      168.62       67.78     60.21 o 
   7   9  -9       11.45       -8.00     21.97 o 
   0   0  -8    20744.66    22238.65   1156.88 o 
   2   0  -8      978.76      926.56     52.60 o 
   4   0  -8    18070.98    18471.79    616.04 o 
   6   0  -8     3266.36     3128.71    111.33 o 
   8   0  -8     3517.46     3624.20    245.48 o 
  10   0  -8     1724.74     1697.22    119.36 o 
  12   0  -8       19.65       37.82     31.51 o 
  14   0  -8      133.02      187.27     43.31 o 
  16   0  -8        2.39       17.21     33.00 o 
  18   0  -8        8.96       56.42     41.49 o 
   0   2  -8     5826.93     6175.41    243.68 o 
   1   2  -8     2570.46     2298.44     57.54 o 
   2   2  -8     1046.94     1089.51     31.93 o 
   3   2  -8     7557.11     7027.26    180.82 o 
   4   2  -8      692.24      780.84     29.81 o 
   5   2  -8     1151.05     1124.29     37.52 o 
   6   2  -8      284.30      260.83     21.73 o 
   7   2  -8     4993.08     4730.87    119.95 o 
   8   2  -8        1.31        9.19     13.10 o 
   9   2  -8      313.02      343.52     36.20 o 
  10   2  -8       97.55      111.12     23.76 o 
  11   2  -8      567.62      675.51     38.61 o 
  12   2  -8       45.21       57.23     23.45 o 
  13   2  -8       80.72       66.09     26.88 o 
  14   2  -8      144.09      122.77     28.42 o 
  15   2  -8       89.34       86.43     30.69 o 
  16   2  -8       33.71       24.56     22.56 o 
  17   2  -8       19.26       23.86     25.20 o 
  18   2  -8       10.33        6.51     26.33 o 
   0   4  -8     7786.87     7531.92    381.58 o 
   1   4  -8      335.57      344.00     22.00 o 
   2   4  -8      856.19      859.15     46.97 o 
   3   4  -8      470.98      476.62     32.91 o 
   4   4  -8     4581.74     4365.08    138.23 o 
   5   4  -8      180.13      161.09     33.76 o 
   6   4  -8     1658.18     1752.28    138.66 o 
   7   4  -8      230.09      206.97     13.94 o 
   8   4  -8      905.73      902.03     25.10 o 
   9   4  -8      477.71      430.78     29.56 o 
  10   4  -8      421.16      442.93     23.18 o 
  11   4  -8        4.05       -4.76      9.10 o 
  12   4  -8      109.14       65.14     27.86 o 
  13   4  -8      119.31       77.84     33.51 o 
  14   4  -8      127.97      114.95     42.81 o 
  15   4  -8       27.47       11.12     15.47 o 
  16   4  -8        6.38       33.26     20.69 o 
  17   4  -8       17.81       14.47     26.23 o 
   0   6  -8      164.37      147.95     71.81 o 
   1   6  -8     1429.55     1682.62    130.06 o 
   2   6  -8       24.56       42.08     35.62 o 
   3   6  -8     2451.08     2645.08    145.38 o 
   4   6  -8      164.50      169.77     51.81 o 
   5   6  -8       49.56       66.66     46.90 o 
   6   6  -8       24.04        8.67     32.65 o 
   7   6  -8      761.06      791.19     98.66 o 
   8   6  -8       30.00      -25.75     31.73 o 
   9   6  -8       15.06       24.17     35.31 o 
  10   6  -8        4.26      -19.78     49.06 o 
  11   6  -8      243.19      320.76     63.96 o 
  12   6  -8       15.33       52.35     44.87 o 
  13   6  -8        5.80       -0.57     44.26 o 
  14   6  -8        4.74       38.27     43.92 o 
  15   6  -8       35.81       37.39     31.93 o 
   0   8  -8      716.38     1094.57    147.48 o 
   1   8  -8       31.48       19.64     36.27 o 
   2   8  -8       35.71       26.59     34.41 o 
   3   8  -8       85.97      120.73     42.06 o 
   4   8  -8      231.01      292.02     78.46 o 
   5   8  -8       48.00       42.95     40.68 o 
   6   8  -8       82.19       48.28     41.70 o 
   7   8  -8       89.56       74.79     53.27 o 
   8   8  -8       51.49       39.46     34.44 o 
   9   8  -8        1.07       -0.90     30.60 o 
  10   8  -8       26.33       32.69     60.79 o 
  11   8  -8        3.15        5.86     31.20 o 
   0  10  -8       58.04       38.70     35.51 o 
   1  10  -8       66.71       80.98     31.01 o 
   2  10  -8        1.17        8.98     19.53 o 
   1   1  -7     6573.83     5847.11    116.77 o 
   2   1  -7     6645.79     6515.47    130.98 o 
   3   1  -7     4207.38     3969.85     83.26 o 
   4   1  -7     1684.78     1684.07     44.20 o 
   5   1  -7     2300.42     2086.28     55.17 o 
   6   1  -7     1511.68     1448.13     43.70 o 
   7   1  -7      484.04      502.87     29.11 o 
   8   1  -7     3295.54     3168.62     90.78 o 
   9   1  -7     1247.19     1287.32     49.89 o 
  10   1  -7        2.68       -4.05     12.94 o 
  11   1  -7      133.95      195.37     25.24 o 
  12   1  -7      999.79     1037.61     55.31 o 
  13   1  -7      472.62      555.14     49.35 o 
  14   1  -7      168.41      135.48     27.38 o 
  15   1  -7       24.61       20.19     22.50 o 
  16   1  -7       53.10       74.31     29.28 o 
  17   1  -7       36.00      117.98     37.89 o 
  18   1  -7       49.71       53.58     33.56 o 
  19   1  -7        3.06       11.53     32.86 o 
   1   3  -7     1650.58     1576.72     66.45 o 
   2   3  -7     8544.96     8452.85    166.27 o 
   3   3  -7     2586.02     2572.30     50.15 o 
   4   3  -7      389.98      375.28     32.61 o 
   5   3  -7     2690.62     2434.14     44.47 o 
   6   3  -7      892.22      868.34     22.07 o 
   7   3  -7      808.58      907.50     29.92 o 
   8   3  -7       80.98       84.33     14.52 o 
   9   3  -7      997.72     1014.39     34.54 o 
  10   3  -7      118.33      129.14     26.02 o 
  11   3  -7       44.80       33.03     15.96 o 
  12   3  -7       47.05       46.89     22.52 o 
  13   3  -7        0.55       18.26     17.31 o 
  14   3  -7       11.86        2.37     17.45 o 
  15   3  -7       22.09        9.40     21.35 o 
  16   3  -7        2.54       12.20     18.06 o 
  17   3  -7        5.01       27.55     21.20 o 
  18   3  -7        1.75        0.25     25.14 o 
   1   5  -7     1302.08     1393.11     88.11 o 
   2   5  -7     3691.24     3760.87    157.97 o 
   3   5  -7      122.03      133.13     39.06 o 
   4   5  -7      628.55      649.40     60.93 o 
   5   5  -7     1498.36     1503.71    114.39 o 
   6   5  -7     2592.63     2524.30    196.26 o 
   7   5  -7       55.72       63.60     33.07 o 
   8   5  -7     1048.38     1078.22     87.21 o 
   9   5  -7      309.64      356.43     66.59 o 
  10   5  -7      217.94      179.29     30.30 o 
  11   5  -7      182.88      237.38     57.93 o 
  12   5  -7      182.09      142.50     46.18 o 
  13   5  -7        8.50       -3.72     12.60 o 
  14   5  -7       13.00       -1.48     11.59 o 
  15   5  -7       69.94       42.72     18.42 o 
  16   5  -7       35.88       17.08     14.37 o 
  17   5  -7        3.32      -25.25     25.25 o 
   1   7  -7      602.22      809.66     90.85 o 
   2   7  -7      139.32      220.08     39.29 o 
   3   7  -7      194.64      224.98     48.66 o 
   4   7  -7      141.79      171.98     44.46 o 
   5   7  -7      428.34      520.03     65.58 o 
   6   7  -7       63.22      121.68     38.95 o 
   7   7  -7       35.42       49.12     38.02 o 
   8   7  -7       77.82       93.42     36.92 o 
   9   7  -7      119.66      129.18     46.24 o 
  10   7  -7       11.36      -12.43     29.88 o 
  11   7  -7       19.04      -43.24     43.24 o 
  12   7  -7        5.82      -16.51     33.85 o 
  13   7  -7       23.66        4.79     37.28 o 
  14   7  -7        8.76       31.72     74.60 o 
   1   9  -7       46.70        6.12     34.80 o 
   2   9  -7      216.32      234.30     54.80 o 
   3   9  -7       13.45        0.35     30.14 o 
   4   9  -7       42.02        3.28     28.95 o 
   5   9  -7       74.21       46.76     38.54 o 
   6   9  -7        4.62       -9.44     24.60 o 
   7   9  -7       13.71        1.23     29.83 o 
   8   9  -7       28.23       14.10     50.32 o 
   9   9  -7        7.23       -3.56     29.72 o 
   0   0  -6    74192.20    72763.45   4448.85 o 
   2   0  -6     2237.96     2100.01     73.86 o 
   4   0  -6    21783.49    20971.49    673.39 o 
   6   0  -6     1964.19     1825.78     68.59 o 
   8   0  -6     2359.65     2258.09    105.36 o 
  10   0  -6      237.04      312.68     42.01 o 
  12   0  -6      958.90     1115.85     67.18 o 
  14   0  -6       48.06       61.13     32.57 o 
  16   0  -6       19.77        2.87     30.77 o 
  18   0  -6       15.92       25.63     41.43 o 
   0   2  -6     4634.26     4713.46    132.85 o 
   1   2  -6    12388.73    12061.23    228.39 o 
   2   2  -6      822.51      804.90     27.85 o 
   3   2  -6    18952.86    18640.48    405.68 o 
   4   2  -6      120.96      116.51     11.53 o 
   5   2  -6      442.31      464.71     23.14 o 
   6   2  -6      142.21      150.63     15.74 o 
   7   2  -6     6878.12     6683.46    154.59 o 
   8   2  -6        8.44       16.34     12.09 o 
   9   2  -6      525.18      501.22     25.69 o 
  10   2  -6       26.48       47.70     16.03 o 
  11   2  -6     1982.76     2231.91     79.98 o 
  12   2  -6      318.04      286.38     31.66 o 
  13   2  -6      256.36      232.89     33.40 o 
  14   2  -6      122.34      125.34     27.93 o 
  15   2  -6      210.83      258.40     39.99 o 
  16   2  -6      135.34      143.48     34.52 o 
  17   2  -6       76.43       71.20     33.92 o 
  18   2  -6       12.79       -1.46     30.39 o 
  19   2  -6        0.61      -13.23     26.83 o 
   0   4  -6     5715.22     5289.14    257.68 o 
   1   4  -6     1578.08     1711.62     82.28 o 
   2   4  -6      235.85      241.16     36.97 o 
   3   4  -6      449.99      517.68     75.99 o 
   4   4  -6     3064.66     2873.58    133.48 o 
   5   4  -6      528.32      532.24     50.79 o 
   6   4  -6     1814.12     1769.97    104.80 o 
   7   4  -6      714.59      739.61     24.45 o 
   8   4  -6      656.31      640.93     23.25 o 
   9   4  -6      151.30      139.72     15.88 o 
  10   4  -6     1141.91     1162.17     41.28 o 
  11   4  -6      127.94      109.30     24.72 o 
  12   4  -6       28.12       40.14     21.09 o 
  13   4  -6        1.05       15.00     15.68 o 
  14   4  -6      142.38      125.58     24.34 o 
  15   4  -6        7.74       -1.77     14.65 o 
  16   4  -6        0.80      -18.22     25.02 o 
  17   4  -6        0.96       16.74     24.32 o 
  18   4  -6        7.76       -8.99     21.25 o 
   0   6  -6      517.35      553.32     83.66 o 
   1   6  -6     1482.43     1519.13     92.72 o 
   2   6  -6       27.08       23.97     19.42 o 
   3   6  -6     1588.61     1692.70     97.02 o 
   4   6  -6       68.22       96.23     30.63 o 
   5   6  -6      739.57      763.99     87.21 o 
   6   6  -6       38.63       63.31     32.43 o 
   7   6  -6     1225.02     1298.15     73.27 o 
   8   6  -6        9.24       31.62     21.89 o 
   9   6  -6       94.09       92.02     38.98 o 
  10   6  -6       21.85       11.37     25.23 o 
  11   6  -6      107.28      130.10     37.22 o 
  12   6  -6        4.33        4.47     10.18 o 
  13   6  -6       31.24       44.50     37.10 o 
  14   6  -6        3.46      -23.23     23.23 o 
  15   6  -6        1.22       10.92     32.33 o 
  16   6  -6        2.77       -1.40     23.65 o 
   0   8  -6     1144.69     1308.80    133.85 o 
   1   8  -6      175.31      187.51     43.36 o 
   2   8  -6       59.81       57.87     38.80 o 
   3   8  -6      134.75      156.43     58.86 o 
   4   8  -6     1144.43     1245.84    145.34 o 
   5   8  -6       29.58       43.82     57.50 o 
   6   8  -6      304.49      326.65     99.04 o 
   7   8  -6      101.62       47.38     55.68 o 
   8   8  -6      368.58      406.57     98.49 o 
   9   8  -6       45.96       48.03     31.16 o 
  10   8  -6      188.95      136.81    120.53 o 
  11   8  -6       28.00       53.36     34.76 o 
  12   8  -6        2.03       40.99     32.36 o 
   0  10  -6      137.56      149.05     60.06 o 
   1  10  -6        3.50       29.90     32.74 o 
   2  10  -6        3.43        0.56     34.10 o 
   3  10  -6       52.16       36.80     46.41 o 
   4  10  -6       40.09        9.37     25.99 o 
   5  10  -6        0.45       33.03     38.72 o 
   1   1  -5     1984.74     1851.52     38.85 o 
   2   1  -5    12306.80    11497.16    208.27 o 
   3   1  -5      736.49      681.79     76.82 o 
   4   1  -5     2267.15     2125.29     47.52 o 
   5   1  -5    12331.36    11922.16    245.44 o 
   6   1  -5     7130.39     6813.72    145.91 o 
   7   1  -5      581.54      596.47     28.13 o 
   8   1  -5      735.78      780.60     35.65 o 
   9   1  -5     3323.69     3405.11     80.25 o 
  10   1  -5      407.58      477.20     32.54 o 
  11   1  -5      578.38      591.50     48.85 o 
  12   1  -5      145.37      208.31     29.34 o 
  13   1  -5       94.42       63.85     28.90 o 
  14   1  -5        4.65        8.96     17.47 o 
  15   1  -5       35.91        4.18     33.17 o 
  16   1  -5       60.87       94.03     36.35 o 
  17   1  -5        4.12       20.06     23.94 o 
  18   1  -5       53.25       69.70     39.60 o 
  19   1  -5        1.96      -29.05     36.57 o 
  20   1  -5        5.97       65.68     38.93 o 
   1   3  -5    23660.38    24742.54    663.48 o 
   2   3  -5    11988.95    11929.94    282.60 o 
   3   3  -5     6429.69     6014.17    138.04 o 
   4   3  -5      485.06      437.97     12.89 o 
   5   3  -5    14343.54    14649.57    308.92 o 
   6   3  -5     5606.11     5564.97     95.56 o 
   7   3  -5      460.81      451.46     20.60 o 
   8   3  -5      982.77      976.60     29.24 o 
   9   3  -5     2549.99     2552.46     61.73 o 
  10   3  -5      282.26      296.94     23.37 o 
  11   3  -5      172.11      160.29     26.33 o 
  12   3  -5      124.83      155.58     23.48 o 
  13   3  -5      606.79      657.53     37.19 o 
  14   3  -5        9.37       28.06     15.40 o 
  15   3  -5      185.46      133.78     26.57 o 
  16   3  -5       15.79       19.13     19.51 o 
  17   3  -5       56.19       63.21     33.34 o 
  18   3  -5        2.63       -1.25     25.88 o 
  19   3  -5        2.53       24.81     34.75 o 
   1   5  -5     2480.34     2656.13    107.23 o 
   2   5  -5     4084.51     4128.14    152.74 o 
   3   5  -5      746.64      734.31     54.31 o 
   4   5  -5      635.85      642.83     46.10 o 
   5   5  -5      846.36      867.08     66.90 o 
   6   5  -5      932.20      940.98     67.88 o 
   7   5  -5       30.97       56.76     26.35 o 
   8   5  -5       98.13       78.81      7.84 o 
   9   5  -5      318.34      305.66     16.86 o 
  10   5  -5      230.03      224.41     29.09 o 
  11   5  -5      167.24      164.16     16.60 o 
  12   5  -5       74.22       66.52     14.76 o 
  13   5  -5      121.02      106.13     18.27 o 
  14   5  -5       40.45       44.23     16.04 o 
  15   5  -5       71.52       65.34     20.05 o 
  16   5  -5        8.73        8.96     16.71 o 
  17   5  -5        2.43        7.86     12.60 o 
   1   7  -5     1109.12     1196.82     81.43 o 
   2   7  -5      910.29     1012.80     74.43 o 
   3   7  -5      313.17      280.16     48.67 o 
   4   7  -5      453.00      447.04     54.75 o 
   5   7  -5      829.22      916.37     77.12 o 
   6   7  -5        6.70        7.64     26.43 o 
   7   7  -5       15.66       12.52     31.14 o 
   8   7  -5      258.12      241.71     56.97 o 
   9   7  -5      180.21      147.36     59.56 o 
  10   7  -5        3.78       -3.35     30.01 o 
  11   7  -5        4.26       -6.89     21.38 o 
  12   7  -5       87.35       51.47     32.72 o 
  13   7  -5       32.50       -2.06     28.11 o 
  14   7  -5       11.00        9.50     31.77 o 
  15   7  -5        1.46       15.31     33.15 o 
   1   9  -5       90.25       94.84     38.21 o 
   2   9  -5      618.62      804.31     83.29 o 
   3   9  -5       26.71       49.02     28.41 o 
   4   9  -5       26.58       46.65     29.20 o 
   5   9  -5        3.92       19.47     29.95 o 
   6   9  -5      392.88      490.05     58.42 o 
   7   9  -5        9.25       -9.09     19.17 o 
   8   9  -5       71.60        4.01     23.32 o 
   9   9  -5        1.91        6.52     23.51 o 
  10   9  -5       45.95       32.32     24.16 o 
   0   0  -4    65138.13    66903.70   3938.82 o 
   2   0  -4      340.42      302.55     17.70 o 
   4   0  -4    22495.52    22079.50    665.60 o 
   6   0  -4     4883.58     4732.84    142.88 o 
   8   0  -4     3663.88     3668.06    135.88 o 
  10   0  -4     4381.53     4528.24    134.48 o 
  12   0  -4      301.14      239.56     38.50 o 
  14   0  -4      865.70      995.88     82.26 o 
  16   0  -4       40.10       28.37     43.04 o 
  18   0  -4       43.95       90.75     68.95 o 
  20   0  -4       12.02        3.45     59.07 o 
   0   2  -4     8870.92     9072.72    351.68 o 
   1   2  -4    12313.74    12633.52    237.10 o 
   2   2  -4      321.95      339.24     11.45 o 
   3   2  -4    13597.04    13047.66    249.95 o 
   4   2  -4      297.16      300.20     10.33 o 
   5   2  -4     1311.59     1194.73     21.90 o 
   6   2  -4      927.06      989.89     24.77 o 
   7   2  -4     7604.99     7277.06    129.62 o 
   8   2  -4       12.95       10.95      9.01 o 
   9   2  -4      715.03      760.73     29.07 o 
  10   2  -4      315.64      333.02     26.28 o 
  11   2  -4      930.36      997.59     39.10 o 
  12   2  -4       89.84       79.41     18.35 o 
  13   2  -4      325.22      324.33     28.62 o 
  14   2  -4       29.61       28.17     16.67 o 
  15   2  -4       16.36       28.60     20.16 o 
  16   2  -4       51.95       39.94     22.75 o 
  17   2  -4       23.15       47.85     19.63 o 
  18   2  -4        9.07        8.33     27.67 o 
  19   2  -4       37.29       64.47     43.08 o 
   0   4  -4     9617.39     8928.40    474.09 o 
   1   4  -4      271.41      273.84     33.38 o 
   2   4  -4      871.61      889.20     40.11 o 
   3   4  -4      253.94      241.00     26.00 o 
   4   4  -4     6985.88     6085.66    161.56 o 
   5   4  -4      829.78      784.42     21.64 o 
   6   4  -4     1848.32     1818.13     39.95 o 
   7   4  -4      490.41      493.74     32.37 o 
   8   4  -4     1568.38     1540.76     49.70 o 
   9   4  -4      248.87      286.17     31.76 o 
  10   4  -4      586.58      629.68     36.21 o 
  11   4  -4       18.59       27.01     17.31 o 
  12   4  -4       62.95       46.46     25.72 o 
  13   4  -4        9.99        9.11     14.45 o 
  14   4  -4       52.68       62.71     18.21 o 
  15   4  -4       12.01       10.53     16.55 o 
  16   4  -4       11.45        8.02     18.28 o 
  17   4  -4        0.79       20.22     22.19 o 
  18   4  -4        4.63       -4.83     17.67 o 
   0   6  -4      649.27      729.99     79.54 o 
   1   6  -4     2661.22     2720.73    103.61 o 
   2   6  -4       25.63       33.66     19.91 o 
   3   6  -4     5078.53     5149.14    153.95 o 
   4   6  -4      748.20      765.64     49.06 o 
   5   6  -4      167.67      137.70     44.71 o 
   6   6  -4       14.70       26.62     19.95 o 
   7   6  -4     2367.23     2472.18    101.62 o 
   8   6  -4      385.90      363.77     42.06 o 
   9   6  -4       68.42       50.49     10.00 o 
  10   6  -4       15.94        9.17      7.66 o 
  11   6  -4      257.75      215.44     19.91 o 
  12   6  -4       77.71       50.23     13.83 o 
  13   6  -4      155.89       83.74     31.32 o 
  14   6  -4        8.31       13.39     12.45 o 
  15   6  -4       37.80       33.31     19.25 o 
  16   6  -4       14.81       27.26     15.46 o 
   0   8  -4      491.81      567.26    121.06 o 
   1   8  -4       65.69       63.91     49.39 o 
   2   8  -4       58.38       60.01     39.62 o 
   3   8  -4       90.55       98.87     29.15 o 
   4   8  -4      130.44      137.98     36.33 o 
   5   8  -4      157.34      184.80     33.48 o 
   6   8  -4      143.48      124.60     49.41 o 
   7   8  -4      100.84       44.08     43.67 o 
   8   8  -4       13.89        1.57     25.59 o 
   9   8  -4       57.29        9.08     27.39 o 
  10   8  -4       33.97       56.03     26.61 o 
  11   8  -4       18.97        3.49     26.45 o 
  12   8  -4       18.69       29.80     24.18 o 
  13   8  -4        9.45       27.59     34.54 o 
   0  10  -4       33.33       12.38     33.89 o 
   1  10  -4       93.16       94.13     31.53 o 
   2  10  -4        1.40       29.75     24.82 o 
   3  10  -4      140.30      172.59     41.17 o 
   4  10  -4        7.05       -4.99     20.15 o 
   5  10  -4        0.25       -6.91     20.42 o 
   6  10  -4        1.07       -0.81     22.66 o 
   1   1  -3    49346.62    50168.63   1263.09 o 
   2   1  -3    82764.80    85782.77   2681.61 o 
   3   1  -3     9401.18     8887.47    150.13 o 
   4   1  -3     4958.73     5021.06     78.92 o 
   5   1  -3    14940.35    14761.62    260.02 o 
   6   1  -3    10203.75     9832.51    160.54 o 
   7   1  -3     1854.51     1947.34     43.29 o 
   8   1  -3     1787.55     1723.80     49.65 o 
   9   1  -3     4360.20     4289.87     87.79 o 
  10   1  -3     2459.72     2509.24     61.08 o 
  11   1  -3      191.97      177.42     22.95 o 
  12   1  -3      264.58      240.00     24.92 o 
  13   1  -3     1573.47     1742.53     70.34 o 
  14   1  -3      640.74      731.33     37.28 o 
  15   1  -3       66.52       82.87     21.87 o 
  16   1  -3       47.75       43.53     25.53 o 
  17   1  -3       17.36       25.99     23.81 o 
  18   1  -3        6.52       22.08     17.66 o 
  19   1  -3       17.17       11.45     32.75 o 
  20   1  -3        6.07        8.26     35.12 o 
   1   3  -3     9615.73     9038.45    194.20 o 
   2   3  -3     5788.46     5389.14    112.90 o 
   3   3  -3     4014.88     3815.05     57.64 o 
   4   3  -3     1414.67     1329.60     31.10 o 
   5   3  -3     6669.25     6531.14    126.57 o 
   6   3  -3      394.79      340.40     19.24 o 
   7   3  -3      347.26      381.98     29.29 o 
   8   3  -3      974.41      913.51     35.55 o 
   9   3  -3     1679.78     1716.45     52.51 o 
  10   3  -3       26.88       58.67     18.88 o 
  11   3  -3       20.86        7.55     16.81 o 
  12   3  -3      278.62      346.16     37.26 o 
  13   3  -3       31.00       35.52     19.91 o 
  14   3  -3       12.35       16.81     18.48 o 
  15   3  -3       12.46       15.62     17.48 o 
  16   3  -3       33.28       60.39     27.14 o 
  17   3  -3        2.42        5.29     17.13 o 
  18   3  -3        4.04       -0.45     19.12 o 
  19   3  -3        6.52       13.47     24.03 o 
   1   5  -3     1181.40     1184.03     51.49 o 
   2   5  -3     4497.19     4477.37    131.90 o 
   3   5  -3      814.70      796.83     45.96 o 
   4   5  -3      821.26      846.89     22.61 o 
   5   5  -3     2585.77     2604.33     58.52 o 
   6   5  -3     2259.47     2167.94     58.30 o 
   7   5  -3      460.48      427.60     21.58 o 
   8   5  -3     1627.29     1550.83     50.67 o 
   9   5  -3      827.82      847.88     40.04 o 
  10   5  -3      306.14      316.58     29.37 o 
  11   5  -3       81.37       46.41     25.78 o 
  12   5  -3      248.78      238.55     34.18 o 
  13   5  -3       51.95       20.59     24.67 o 
  14   5  -3       16.12        7.84     21.60 o 
  15   5  -3       13.37       -7.02     15.93 o 
  16   5  -3       16.24       33.03     22.27 o 
  17   5  -3        0.21       27.94     19.50 o 
  18   5  -3        3.57       15.85     17.45 o 
   1   7  -3     2588.91     2956.79    114.73 o 
   2   7  -3      529.41      565.14     40.04 o 
   3   7  -3     1215.51     1243.45     70.66 o 
   4   7  -3      211.90      257.58     35.70 o 
   5   7  -3     2331.14     2531.13    100.09 o 
   6   7  -3     1376.70     1295.17    107.82 o 
   7   7  -3      101.18       69.11     14.21 o 
   8   7  -3      315.31      281.00     38.77 o 
   9   7  -3      802.75      888.41     74.23 o 
  10   7  -3       60.17       37.82     12.42 o 
  11   7  -3       15.93        8.33     17.87 o 
  12   7  -3       34.20       10.00     19.20 o 
  13   7  -3       43.17       17.51     25.00 o 
  14   7  -3       23.17       37.99     28.90 o 
  15   7  -3        7.47       20.50     38.13 o 
   1   9  -3       40.66       43.81     27.94 o 
   2   9  -3      525.04      604.16     50.13 o 
   3   9  -3        4.47       18.46     26.06 o 
   4   9  -3        8.35        7.90     41.50 o 
   5   9  -3      149.65       47.40     46.24 o 
   6   9  -3      187.42      203.38     60.55 o 
   7   9  -3        6.66        3.95     19.19 o 
   8   9  -3        0.66       -0.03     17.69 o 
   9   9  -3       53.76       45.42     22.47 o 
  10   9  -3       43.58       20.53     19.72 o 
  11   9  -3       23.23      -10.27     23.04 o 
   2   0  -2      240.66      244.91     17.26 o 
   4   0  -2    48973.91    50416.04   1552.73 o 
   6   0  -2      712.34      698.35     32.27 o 
   8   0  -2     8508.08     8674.91    197.51 o 
  10   0  -2      359.42      328.87     22.76 o 
  12   0  -2      356.53      369.86     38.42 o 
  14   0  -2        0.95       23.73     15.15 o 
  16   0  -2       41.91       42.53     17.99 o 
  18   0  -2       12.03       48.00     65.99 o 
  20   0  -2       46.23       51.69     59.75 o 
   0   2  -2      953.70      968.87     31.98 o 
   1   2  -2    19093.43    18269.74    423.86 o 
   2   2  -2      281.23      263.31     16.05 o 
   3   2  -2    39717.61    40293.24    988.27 o 
   4   2  -2       41.55       47.64      9.65 o 
   5   2  -2     4983.41     4459.54     86.27 o 
   6   2  -2      303.54      295.35     16.58 o 
   7   2  -2    18238.07    18887.20    422.32 o 
   8   2  -2        0.66       10.60      9.32 o 
   9   2  -2      322.35      384.37     24.82 o 
  10   2  -2      281.58      286.61     23.64 o 
  11   2  -2     1442.33     1594.88     58.94 o 
  12   2  -2      139.22      141.39     25.33 o 
  13   2  -2      522.38      558.64     47.43 o 
  14   2  -2      249.88      263.62     29.90 o 
  15   2  -2       66.53       86.66     24.94 o 
  16   2  -2       25.67       46.12     33.57 o 
  17   2  -2       93.98      120.25     30.03 o 
  18   2  -2        9.37       -9.55     18.47 o 
  19   2  -2       10.12       26.38     23.74 o 
  20   2  -2        1.50        5.54     34.15 o 
   0   4  -2    41938.05    46835.91   1887.27 o 
   1   4  -2     2401.44     2576.30     49.30 o 
   2   4  -2      876.89      951.48     26.69 o 
   3   4  -2     1812.66     1872.94     41.84 o 
   4   4  -2    17055.55    17050.14    435.28 o 
   5   4  -2      256.29      253.06     18.69 o 
   6   4  -2     2933.11     2946.87     66.55 o 
   7   4  -2      269.27      286.47     22.61 o 
   8   4  -2     2409.82     2411.19     73.73 o 
   9   4  -2       25.38       22.86     13.73 o 
  10   4  -2     1359.84     1351.32     56.38 o 
  11   4  -2       56.34       70.56     20.83 o 
  12   4  -2      195.87      209.31     30.52 o 
  13   4  -2       35.19       23.07     18.39 o 
  14   4  -2      329.91      377.41     36.44 o 
  15   4  -2        6.23       36.18     23.36 o 
  16   4  -2       12.73        0.21     20.10 o 
  17   4  -2        1.39        7.62     25.76 o 
  18   4  -2        8.49       -4.70     25.28 o 
  19   4  -2       17.94      -11.94     24.05 o 
   0   6  -2       62.10       82.54     30.20 o 
   1   6  -2     3502.26     3584.53    106.73 o 
   2   6  -2       28.03       30.03     12.41 o 
   3   6  -2     2722.19     2821.92     64.98 o 
   4   6  -2      569.20      614.57     44.36 o 
   5   6  -2      149.53      130.90     19.93 o 
   6   6  -2       63.25       47.90     16.29 o 
   7   6  -2      352.53      358.51     24.62 o 
   8   6  -2      466.77      461.11     27.24 o 
   9   6  -2       67.12       70.30     20.72 o 
  10   6  -2       71.28       61.08     24.96 o 
  11   6  -2       93.47      103.51     21.11 o 
  12   6  -2       24.29       29.09     19.06 o 
  13   6  -2       52.33       36.31     22.05 o 
  14   6  -2       14.84       23.54     21.49 o 
  15   6  -2       20.34       32.11     21.17 o 
  16   6  -2       12.82       33.50     21.63 o 
  17   6  -2        5.45        7.50     21.00 o 
   0   8  -2     2222.84     2562.07    124.82 o 
   1   8  -2       82.46       84.30     24.15 o 
   2   8  -2       80.45       70.36     25.27 o 
   3   8  -2      167.58      164.28     28.52 o 
   4   8  -2      815.23      891.61     32.05 o 
   5   8  -2       16.74        8.92     12.37 o 
   6   8  -2      257.72      279.07     18.67 o 
   7   8  -2      286.99      234.94     54.53 o 
   8   8  -2       98.98       74.63     29.53 o 
   9   8  -2       10.13        4.97     24.67 o 
  10   8  -2      145.60      108.45     47.77 o 
  11   8  -2       35.82       15.09     26.70 o 
  12   8  -2       12.42       14.67     20.82 o 
  13   8  -2       10.36       -7.57     19.11 o 
   0  10  -2       81.44       86.43     35.15 o 
   1  10  -2      106.41      133.05     43.16 o 
   2  10  -2        1.23       -7.34     17.49 o 
   3  10  -2      161.78      161.93     56.59 o 
   4  10  -2       79.96       87.90     55.18 o 
   5  10  -2       14.49        3.52     45.75 o 
   6  10  -2       11.73       19.06     33.74 o 
   7  10  -2      112.34      114.04    107.16 o 
   2   1  -1    14212.15    14541.24    254.34 o 
   3   1  -1      540.54      551.74     13.54 o 
   4   1  -1     7980.11     7881.77    143.59 o 
   5   1  -1    10942.41    10464.95    217.01 o 
   6   1  -1    14885.16    14661.92    273.76 o 
   7   1  -1     1358.86     1341.56     25.51 o 
   8   1  -1     6448.61     6277.68    109.95 o 
   9   1  -1     2689.54     2696.36     48.14 o 
  10   1  -1      538.93      549.56     23.90 o 
  11   1  -1      294.32      257.23     13.68 o 
  12   1  -1     1342.91     1346.73     43.90 o 
  13   1  -1      395.00      381.97     20.96 o 
  14   1  -1      105.65       91.46     17.78 o 
  15   1  -1       22.60       27.59     13.03 o 
  16   1  -1      136.53      132.15     13.66 o 
  17   1  -1        5.09       26.73     13.49 o 
  18   1  -1        3.33       28.71     19.31 o 
  19   1  -1        3.32      -16.28     16.28 o 
  20   1  -1        9.36       70.16     54.42 o 
   1   3  -1     8600.56     8137.45    102.93 o 
   2   3  -1    14907.67    14608.78    212.48 o 
   3   3  -1     3226.84     2818.12     46.97 o 
   4   3  -1     1623.53     1539.08     37.46 o 
   5   3  -1     7904.78     7549.20    122.16 o 
   6   3  -1     5069.05     4921.48     78.80 o 
   7   3  -1      690.01      696.54     26.79 o 
   8   3  -1     1506.69     1535.42     45.48 o 
   9   3  -1     1731.04     1715.97     53.23 o 
  10   3  -1      342.39      388.44     29.46 o 
  11   3  -1      118.48      134.88     24.16 o 
  12   3  -1      264.89      254.44     27.43 o 
  13   3  -1      164.59      205.76     30.11 o 
  14   3  -1        9.90       12.55     17.74 o 
  15   3  -1       75.47       70.06     29.35 o 
  16   3  -1        7.81        9.08     30.42 o 
  17   3  -1       12.76       31.74     24.28 o 
  18   3  -1       15.27        6.57     22.87 o 
  19   3  -1       18.81       11.68     41.20 o 
   1   5  -1     4344.46     4521.27     67.64 o 
   2   5  -1     8469.92     8295.90    135.49 o 
   3   5  -1      628.09      629.59     21.28 o 
   4   5  -1     1671.64     1668.83     36.06 o 
   5   5  -1     1916.21     1859.95     44.98 o 
   6   5  -1     3137.89     2995.03     57.86 o 
   7   5  -1      267.87      302.32     18.07 o 
   8   5  -1     1433.56     1464.45     63.53 o 
   9   5  -1      481.56      540.90     44.51 o 
  10   5  -1      447.56      497.23     45.36 o 
  11   5  -1      147.08      151.50     27.27 o 
  12   5  -1      375.26      388.21     38.78 o 
  13   5  -1      187.97      161.91     27.35 o 
  14   5  -1       26.94       42.48     26.05 o 
  15   5  -1       34.96       23.11     21.67 o 
  16   5  -1       33.29       47.11     28.03 o 
  17   5  -1        2.63        0.53     24.12 o 
  18   5  -1        0.50       10.50     27.95 o 
   1   7  -1     1507.49     1604.02     40.98 o 
   2   7  -1       83.31       70.44     14.83 o 
   3   7  -1      367.30      348.89     29.31 o 
   4   7  -1      360.78      384.07     21.89 o 
   5   7  -1     1097.26     1093.22     40.12 o 
   6   7  -1      608.67      680.65     32.93 o 
   7   7  -1       21.62        9.16     10.31 o 
   8   7  -1      259.75      256.44     26.79 o 
   9   7  -1      223.52      209.43     25.06 o 
  10   7  -1       24.54       29.31     16.91 o 
  11   7  -1       15.28       16.55     15.65 o 
  12   7  -1       43.04       40.28     20.07 o 
  13   7  -1       38.01       23.95     15.71 o 
  14   7  -1       37.32       25.39     22.79 o 
  15   7  -1        6.31       10.35     16.59 o 
   1   9  -1      181.27      238.49     29.44 o 
   2   9  -1      673.55      820.45     60.64 o 
   3   9  -1       12.39       22.34     18.76 o 
   4   9  -1       67.66       62.11     26.01 o 
   5   9  -1       73.22       53.03     20.96 o 
   6   9  -1      183.91      161.41     45.84 o 
   7   9  -1       25.70       -3.72     29.20 o 
   8   9  -1       91.37       14.63     52.79 o 
   9   9  -1       22.58       15.33     25.96 o 
  10   9  -1        7.98       12.42     27.62 o 
  11   9  -1        1.52       19.24     26.39 o 
   4   0   0   217903.00   217786.33  10994.08 o 
   6   0   0     8769.53     9549.91    241.23 o 
   8   0   0    13978.49    14048.90    404.69 o 
  10   0   0     4755.45     4712.45    135.25 o 
  12   0   0     2900.61     2728.52     91.73 o 
  14   0   0     1142.44     1203.03     79.39 o 
  16   0   0       50.11       35.38     20.32 o 
  18   0   0       16.52        5.51     14.07 o 
  20   0   0       63.47       77.16     71.34 o 
   0   2   0     1220.41     1264.45     22.37 o 
   1   2   0    22184.75    21785.01    310.21 o 
   2   2   0       80.43       80.29      5.40 o 
   3   2   0    11176.77    11166.68    164.33 o 
   4   2   0     1700.04     1619.34     24.53 o 
   5   2   0      194.27      157.56      6.66 o 
   6   2   0      232.05      221.71     10.24 o 
   7   2   0      758.59      545.73     24.09 o 
   8   2   0      900.33      943.22     37.53 o 
   9   2   0       11.76        4.21      5.45 o 
  10   2   0        4.17        9.98      6.51 o 
  11   2   0      628.14      658.77     19.09 o 
  12   2   0       53.58       48.20      9.55 o 
  13   2   0       92.12      101.40      9.83 o 
  14   2   0      198.64      197.82     29.02 o 
  15   2   0       62.58      103.68     31.18 o 
  16   2   0       17.07       16.77     26.65 o 
  17   2   0        5.91       29.01     23.13 o 
  18   2   0        6.67        4.99     20.89 o 
  19   2   0        9.47       -7.61     20.66 o 
  20   2   0        0.67       -8.95     24.39 o 
   0   4   0    11933.03    10916.18    221.83 o 
   1   4   0       15.27       12.20      5.28 o 
   2   4   0      412.79      395.43     12.81 o 
   3   4   0      315.93      353.26     13.20 o 
   4   4   0    10696.08    10466.53    162.92 o 
   5   4   0        1.34       22.98      9.20 o 
   6   4   0     2247.80     2187.63     44.09 o 
   7   4   0       38.98       38.72     10.51 o 
   8   4   0     1685.55     1577.34     34.79 o 
   9   4   0        4.65        8.20      4.22 o 
  10   4   0      930.35      951.22     54.86 o 
  11   4   0       14.31       27.82     17.71 o 
  12   4   0       10.09       26.71     19.74 o 
  13   4   0       87.05       92.76     23.60 o 
  14   4   0       27.23       46.33     31.08 o 
  15   4   0        0.08        8.71     30.36 o 
  16   4   0        7.06       22.95     27.93 o 
  17   4   0        1.79      -20.12     27.90 o 
  18   4   0        9.81       15.50     33.09 o 
  19   4   0       11.13       27.71     29.70 o 
   0   6   0     3863.33     4141.18     92.83 o 
   1   6   0     4865.95     4865.87     80.42 o 
   2   6   0       69.36       84.93     12.62 o 
   3   6   0     7519.06     7916.30    129.99 o 
   4   6   0      950.95      940.08     27.93 o 
   5   6   0     2633.25     2559.52     54.85 o 
   6   6   0      604.04      594.76     28.72 o 
   7   6   0     5632.59     5725.45    139.91 o 
   8   6   0       46.57       34.62     12.39 o 
   9   6   0       99.55       91.29     12.74 o 
  10   6   0      470.19      439.64     41.49 o 
  11   6   0      363.67      438.70     33.62 o 
  12   6   0       68.28       52.60     19.35 o 
  13   6   0       26.56       42.80     31.39 o 
  14   6   0       96.57       66.22     25.94 o 
  15   6   0        0.60       -9.54     23.16 o 
  16   6   0        0.34      -32.07     32.07 o 
  17   6   0        5.13       -0.54     20.62 o 
   0   8   0     1271.54     1377.95     51.85 o 
   1   8   0       52.62       44.81     15.47 o 
   2   8   0       18.73        9.59     11.01 o 
   3   8   0        3.87       18.58     11.61 o 
   4   8   0     1403.39     1463.19     52.47 o 
   5   8   0        5.05        6.78     11.65 o 
   6   8   0      108.35      121.27     16.83 o 
   7   8   0       38.34       46.14     13.32 o 
   8   8   0      478.87      490.62     39.29 o 
   9   8   0        8.03       -3.71     14.75 o 
  10   8   0       41.04       42.10     21.57 o 
  11   8   0       11.73        7.18     16.25 o 
  12   8   0        0.13        5.37     16.72 o 
  13   8   0       39.93       42.46     28.34 o 
   0  10   0      118.55       72.07     43.40 o 
   1  10   0       85.41       68.97     44.89 o 
   2  10   0        0.43        1.29     20.82 o 
   3  10   0      184.37      195.94    110.95 o 
   4  10   0       45.20        4.10     28.07 o 
   5  10   0        6.22       -6.71     27.97 o 
   6  10   0        0.06       -5.07     19.82 o 
   7  10   0       71.48       55.85     32.04 o 
   1   1   1     3501.98     3725.83     83.74 o 
   2   1   1    14665.57    15048.86    213.09 o 
   3   1   1      518.05      546.53     13.49 o 
   4   1   1     8061.10     8172.21    128.47 o 
   5   1   1     8919.79     8585.38    146.31 o 
   6   1   1    12825.40    12607.18    271.27 o 
   7   1   1     1283.25     1301.33     37.16 o 
   8   1   1     6407.22     6262.52    151.57 o 
   9   1   1     2470.17     2477.46     75.59 o 
  10   1   1      454.81      442.49     22.44 o 
  11   1   1      271.40      253.04     24.39 o 
  12   1   1     1327.96     1286.64     40.31 o 
  13   1   1      528.48      499.47     28.04 o 
  14   1   1      115.92      107.74     15.47 o 
  15   1   1       18.42       10.38     15.95 o 
  16   1   1      132.04       95.02     23.57 o 
  17   1   1        7.38        1.13     18.97 o 
  18   1   1        3.76      -27.60     30.63 o 
  19   1   1        5.02       32.24     19.56 o 
  20   1   1        9.52       56.88     55.83 o 
   1   3   1     8867.85     8267.60    102.16 o 
   2   3   1    14560.42    14102.97    193.84 o 
   3   3   1     3137.25     2733.38     35.94 o 
   4   3   1     1703.92     1659.63     25.42 o 
   5   3   1     8272.17     7888.26    121.39 o 
   6   3   1     4591.02     4474.06     66.83 o 
   7   3   1      625.00      629.59     21.50 o 
   8   3   1     1554.96     1578.64     31.27 o 
   9   3   1     1812.12     1731.84     37.32 o 
  10   3   1      313.41      330.76     18.65 o 
  11   3   1      133.40      133.38     14.00 o 
  12   3   1      311.44      258.78     59.00 o 
  13   3   1      122.53      173.09     37.01 o 
  14   3   1       10.19       15.89     21.27 o 
  15   3   1       72.63       54.51     31.25 o 
  16   3   1        9.33       14.20     24.88 o 
  17   3   1        8.27       16.90     26.89 o 
  18   3   1       17.06       26.48     31.14 o 
  19   3   1       22.22       26.76     40.27 o 
   1   5   1     3677.75     3759.42     61.40 o 
   2   5   1     8268.48     8319.34    128.26 o 
   3   5   1      451.85      444.89     17.28 o 
   4   5   1     1725.79     1734.97     34.59 o 
   5   5   1     1932.84     1902.23     34.54 o 
   6   5   1     3313.85     3153.70     60.02 o 
   7   5   1      260.60      294.53     15.60 o 
   8   5   1     1646.52     1663.08     36.12 o 
   9   5   1      484.61      566.90     24.98 o 
  10   5   1      457.53      470.69     18.72 o 
  11   5   1      162.89      161.91     10.82 o 
  12   5   1      386.75      407.38     35.33 o 
  13   5   1      163.80      156.79     36.27 o 
  14   5   1       23.80       10.23     29.14 o 
  15   5   1       42.08       52.35     32.74 o 
  16   5   1       35.80       10.86     38.89 o 
  17   5   1        2.57        1.94     21.80 o 
  18   5   1        0.58       24.98     24.95 o 
   1   7   1     1124.70     1188.11     33.09 o 
   2   7   1       48.34       41.39     10.50 o 
   3   7   1      259.03      255.46     17.10 o 
   4   7   1      387.61      410.63     18.91 o 
   5   7   1      802.26      843.52     28.09 o 
   6   7   1      764.18      824.69     28.28 o 
   7   7   1       12.03        9.66     12.82 o 
   8   7   1      304.89      321.23     25.35 o 
   9   7   1      162.69      148.97     15.88 o 
  10   7   1       28.33       17.94     11.72 o 
  11   7   1       14.42       17.30     10.72 o 
  12   7   1       47.70       28.66     18.32 o 
  13   7   1       27.67       16.24     21.55 o 
  14   7   1       40.83       95.62     29.65 o 
  15   7   1        5.20      -15.58     26.48 o 
   1   9   1      147.56      184.63     30.11 o 
   2   9   1      764.55      895.62     39.40 o 
   3   9   1        9.19       16.90     12.87 o 
   4   9   1       74.73       44.37     18.86 o 
   5   9   1       74.63       30.52     25.86 o 
   6   9   1      193.79      143.29     43.58 o 
   7   9   1       21.44       12.42     12.34 o 
   8   9   1       97.89       56.06     16.43 o 
   9   9   1       19.23       36.52     28.15 o 
  10   9   1        9.55        7.03     28.73 o 
  11   9   1        2.42       18.11     26.82 o 
   2   0   2      212.27      224.98     14.18 o 
   4   0   2    57718.95    57783.88   2187.74 o 
   8   0   2    10093.13     9947.98    502.40 o 
  10   0   2      793.06      423.48    229.97 o 
  12   0   2      260.75      225.44     32.62 o 
  14   0   2       22.12       13.62     29.20 o 
  16   0   2       41.01       42.76     54.44 o 
  18   0   2       11.74        1.44     84.86 o 
  20   0   2       46.07      -67.84    192.03 o 
   0   2   2      854.62      887.36     15.63 o 
   1   2   2    17548.89    17187.61    216.22 o 
   2   2   2      285.42      281.37      6.34 o 
   3   2   2    37718.12    38866.10    732.39 o 
   4   2   2       53.71       52.05      6.37 o 
   5   2   2     5639.50     5204.59    107.79 o 
   6   2   2      304.97      271.09     23.61 o 
   7   2   2    18161.34    19192.46    449.38 o 
   8   2   2        5.83       -5.41     10.66 o 
   9   2   2      256.00      316.15     29.84 o 
  10   2   2      282.35      265.95     26.60 o 
  11   2   2     1244.35     1381.46     74.37 o 
  12   2   2      143.22      123.96     33.99 o 
  13   2   2      497.26      503.50     26.75 o 
  14   2   2      252.46      196.06     32.06 o 
  15   2   2       43.25       48.75     19.37 o 
  16   2   2       25.39       36.07     12.05 o 
  17   2   2       82.05       69.42     33.95 o 
  18   2   2        9.11       26.61     28.39 o 
  19   2   2       11.75       29.89     27.71 o 
  20   2   2        1.57       10.42     31.63 o 
   0   4   2    44325.56    48816.57   1351.81 o 
   1   4   2     2177.07     2309.06     37.80 o 
   2   4   2      872.93      928.26     19.56 o 
   3   4   2     1641.91     1677.91     28.18 o 
   4   4   2    18051.82    18397.93    269.94 o 
   5   4   2      241.90      246.27     11.64 o 
   6   4   2     2699.46     2785.96     51.57 o 
   7   4   2      191.77      184.15     13.43 o 
   8   4   2     2652.33     2746.82     58.05 o 
   9   4   2       33.79       20.17     10.89 o 
  10   4   2     1260.20     1254.11     43.72 o 
  11   4   2       38.95       40.70     14.87 o 
  12   4   2      224.34      236.23     18.02 o 
  13   4   2       33.74       25.08      9.26 o 
  14   4   2      334.14      327.33     58.30 o 
  15   4   2        3.77        4.91     25.60 o 
  16   4   2       13.40        5.81     16.40 o 
  17   4   2        1.37       20.27     28.89 o 
  18   4   2        6.55      -20.00     25.87 o 
  19   4   2       17.69       48.12     29.98 o 
   0   6   2      165.99      182.98     20.70 o 
   1   6   2     3968.07     4015.17     66.28 o 
   2   6   2       32.02       30.74      8.18 o 
   3   6   2     3092.10     3134.74     54.72 o 
   4   6   2      755.72      778.44     20.15 o 
   5   6   2      180.11      170.25     13.27 o 
   6   6   2       76.84       72.86      8.87 o 
   7   6   2      192.19      192.94     18.75 o 
   8   6   2      554.83      560.45     23.67 o 
   9   6   2       48.36       37.77     11.72 o 
  10   6   2       82.41       65.04     13.78 o 
  11   6   2       94.91      117.17     15.27 o 
  12   6   2       19.62        1.22      7.86 o 
  13   6   2       32.64       34.82     31.95 o 
  14   6   2       18.15       43.11     26.76 o 
  15   6   2       26.54       65.90     36.94 o 
  16   6   2       11.97        6.38     31.96 o 
  17   6   2        2.96      -14.39     20.87 o 
   0   8   2     2452.59     2692.85     77.11 o 
   1   8   2       42.75       38.60     12.60 o 
   2   8   2       87.07       93.70     16.01 o 
   3   8   2      138.36      127.57     13.30 o 
   4   8   2      823.53      892.87     24.64 o 
   5   8   2       28.62       20.15      9.26 o 
   6   8   2      265.02      285.01     21.58 o 
   7   8   2      294.25      241.86     34.12 o 
   8   8   2       68.91       56.29     20.01 o 
   9   8   2       14.68       15.18     16.17 o 
  10   8   2      144.10      126.96     32.87 o 
  11   8   2       28.76       47.20     20.84 o 
  12   8   2       15.74       26.98     19.47 o 
  13   8   2       10.56       17.86     18.02 o 
   0  10   2       63.32       -2.43     24.66 o 
   1  10   2      122.46        7.36     24.14 o 
   2  10   2        1.40        1.77     15.20 o 
   3  10   2      174.13      187.15     52.71 o 
   4  10   2       73.17       20.88     15.89 o 
   5  10   2       15.42        4.18     13.10 o 
   6  10   2       13.15        9.78     20.67 o 
   7  10   2      117.39      134.17     29.16 o 
   1   1   3    45119.34    45039.94   1146.51 o 
   2   1   3    85414.72    86154.97   2421.90 o 
   3   1   3     7669.95     7329.68    133.80 o 
   4   1   3     5976.28     6177.89    110.64 o 
   5   1   3    14177.49    13796.01    266.83 o 
   6   1   3    11454.30    11005.50    200.61 o 
   7   1   3     1731.97     1806.94     37.00 o 
   8   1   3     2425.86     2354.93     63.80 o 
   9   1   3     4015.63     3993.11    110.79 o 
  10   1   3     2593.95     2585.60     85.93 o 
  11   1   3      183.36      175.61     28.95 o 
  12   1   3      408.35      365.57     39.90 o 
  13   1   3     1464.80     1573.61     78.75 o 
  14   1   3      659.94      719.24     38.04 o 
  15   1   3       60.95       45.46     20.05 o 
  16   1   3       71.52       64.77     18.56 o 
  17   1   3       14.70       17.84     18.64 o 
  18   1   3        7.61       -8.96     15.07 o 
  19   1   3       16.00        4.88     24.56 o 
  20   1   3        7.34      -47.42     50.79 o 
   1   3   3     8424.88     7979.31     88.03 o 
   2   3   3     4656.42     4325.07     63.27 o 
   3   3   3     3376.06     3210.47     51.25 o 
   4   3   3     1568.03     1485.15     28.59 o 
   5   3   3     5127.25     5013.55     93.60 o 
   6   3   3      485.10      438.39     15.35 o 
   7   3   3      270.27      295.16     26.57 o 
   8   3   3     1136.73     1178.35     45.32 o 
   9   3   3     1254.40     1316.76     77.77 o 
  10   3   3       27.88       56.68     22.90 o 
  11   3   3       14.68       15.14     17.08 o 
  12   3   3      289.44      313.62     37.85 o 
  13   3   3       43.11       63.21     31.72 o 
  14   3   3       11.11       27.32     29.86 o 
  15   3   3       11.77       10.83     11.61 o 
  16   3   3       37.47       66.66     33.94 o 
  17   3   3        4.69       37.16     43.49 o 
  18   3   3        3.39       28.81     24.93 o 
  19   3   3        5.46      -33.63     33.63 o 
   1   5   3     1469.45     1439.58     27.50 o 
   2   5   3     4672.36     4656.24     64.85 o 
   3   5   3      858.85      878.45     26.52 o 
   4   5   3      909.77      921.53     18.87 o 
   5   5   3     2736.02     2784.13     42.21 o 
   6   5   3     2011.90     1979.40     34.10 o 
   7   5   3      490.69      524.96     25.37 o 
   8   5   3     1665.58     1661.38     51.33 o 
   9   5   3      932.28     1029.44     45.17 o 
  10   5   3      271.25      304.99     28.39 o 
  11   5   3      113.97       76.85     15.30 o 
  12   5   3      294.84      272.79     25.75 o 
  13   5   3       73.23       70.19     13.33 o 
  14   5   3       18.96       33.96     28.70 o 
  15   5   3       20.49       -6.89     22.73 o 
  16   5   3       20.91       27.26     32.94 o 
  17   5   3        0.25        8.52     30.67 o 
  18   5   3        3.95       15.35     22.67 o 
   1   7   3     2528.55     2698.36     50.61 o 
   2   7   3      338.43      353.28     13.99 o 
   3   7   3     1174.29     1137.71     29.67 o 
   4   7   3      166.21      176.15     10.86 o 
   5   7   3     2308.48     2363.32     41.12 o 
   6   7   3     1240.77     1288.94     37.48 o 
   7   7   3       99.06       86.22     17.37 o 
   8   7   3      271.14      311.17     24.28 o 
   9   7   3      789.37      855.28     43.80 o 
  10   7   3       56.24       46.26     19.88 o 
  11   7   3       19.36       18.99     12.64 o 
  12   7   3       26.32       53.03     26.11 o 
  13   7   3       42.20       35.57     25.76 o 
  14   7   3       21.18        8.18     25.19 o 
  15   7   3        9.12        6.52     25.90 o 
   1   9   3       63.19       58.91     14.13 o 
   2   9   3      496.67      544.38     25.60 o 
   3   9   3        6.03       11.06     11.26 o 
   4   9   3        6.80        3.82     12.61 o 
   5   9   3      158.07      160.70     36.89 o 
   6   9   3      212.43      224.76     40.06 o 
   7   9   3        9.82       -2.26     17.02 o 
   8   9   3        3.52        8.40     14.96 o 
   9   9   3       60.76       56.74     20.90 o 
  10   9   3       46.71       24.72     21.65 o 
  11   9   3       24.52        2.27     12.83 o 
   0   0   4    75067.77    75002.52   4394.69 o 
   2   0   4      148.77      148.51     20.26 o 
   4   0   4    21279.31    20953.25    639.67 o 
   6   0   4     3957.50     3878.14    121.21 o 
   8   0   4     2919.94     2854.04    111.13 o 
  10   0   4     4044.38     4198.19    150.97 o 
  12   0   4      407.26      425.79     76.56 o 
  14   0   4      889.46      989.98     86.85 o 
  16   0   4       36.26       64.60     62.96 o 
  18   0   4       45.73       77.91     33.27 o 
  20   0   4       12.27       69.82    148.42 o 
   0   2   4     8664.25     8927.27    393.90 o 
   1   2   4    14585.07    14592.69    241.63 o 
   2   2   4      319.53      342.03     10.34 o 
   3   2   4    13940.96    13607.37    279.86 o 
   4   2   4      270.34      272.93     22.33 o 
   5   2   4     1173.03     1051.87     37.41 o 
   6   2   4      951.36     1019.39     39.56 o 
   7   2   4     6451.88     6052.12    184.75 o 
   8   2   4       24.51       11.72     14.71 o 
   9   2   4      680.76      753.48     47.60 o 
  10   2   4      328.19      342.82     30.29 o 
  11   2   4      890.58      989.42     49.06 o 
  12   2   4       85.37       81.09     25.01 o 
  13   2   4      292.55      242.23     44.02 o 
  14   2   4       27.87       24.80     27.10 o 
  15   2   4        8.99       37.93     28.61 o 
  16   2   4       52.03       32.26     22.77 o 
  17   2   4       27.32        1.75     22.06 o 
  18   2   4        9.42       -6.46     23.35 o 
  19   2   4       33.75        9.54     48.24 o 
   0   4   4    10279.33     9794.38    169.19 o 
   1   4   4      348.63      350.85      6.50 o 
   2   4   4      809.57      816.24     18.88 o 
   3   4   4      253.45      257.16     14.20 o 
   4   4   4     7694.34     7270.17    115.24 o 
   5   4   4      849.70      863.61     25.77 o 
   6   4   4     1901.73     1901.83     43.48 o 
   7   4   4      539.67      560.64     16.47 o 
   8   4   4     1687.70     1673.13     55.53 o 
   9   4   4      241.75      294.05     32.68 o 
  10   4   4      649.70      714.89     50.58 o 
  11   4   4       20.36        6.75     21.02 o 
  12   4   4       51.45       65.98     27.27 o 
  13   4   4       10.81       16.01     12.91 o 
  14   4   4       34.71       33.47     15.13 o 
  15   4   4        8.86       14.04     16.63 o 
  16   4   4       10.89        9.51     25.92 o 
  17   4   4        0.74        8.62     30.37 o 
  18   4   4        5.87        8.22     27.25 o 
   0   6   4      684.52      712.04     18.99 o 
   1   6   4     2462.18     2406.62     35.24 o 
   2   6   4       22.02       12.73      9.66 o 
   3   6   4     4861.52     4874.50     84.95 o 
   4   6   4      683.12      661.78     27.67 o 
   5   6   4      233.92      181.36     15.70 o 
   6   6   4        8.58       12.37     13.59 o 
   7   6   4     2537.49     2594.97     60.95 o 
   8   6   4      359.97      378.95     29.35 o 
   9   6   4       62.28       65.47     22.97 o 
  10   6   4       15.47       12.66     15.34 o 
  11   6   4      225.91      249.91     24.95 o 
  12   6   4       91.98      113.98     16.98 o 
  13   6   4      160.96      147.36     23.72 o 
  14   6   4        6.55       37.93     27.10 o 
  15   6   4       29.32       -3.79     26.55 o 
  16   6   4       16.47       23.85     32.92 o 
   0   8   4      382.75      450.85     23.81 o 
   1   8   4       55.56       48.89      7.89 o 
   2   8   4       48.57       53.39     12.87 o 
   3   8   4       73.77       75.72     14.93 o 
   4   8   4      190.42      230.09     20.76 o 
   5   8   4      122.13      145.91     19.58 o 
   6   8   4      120.44       98.14     27.34 o 
   7   8   4       73.60       46.04     16.95 o 
   8   8   4       45.02       42.63     17.87 o 
   9   8   4       50.77       56.91     18.72 o 
  10   8   4       21.26       36.99     19.55 o 
  11   8   4       23.98       28.54     20.14 o 
  12   8   4       14.11        0.46     20.89 o 
  13   8   4        9.19       11.95     19.21 o 
   0  10   4       56.95        0.89     23.48 o 
   1  10   4       93.88        3.18     24.33 o 
   2  10   4        1.87       -0.43     17.90 o 
   3  10   4      150.29       52.47     28.98 o 
   4  10   4       14.36        0.29     19.54 o 
   5  10   4        1.41        2.92     17.56 o 
   6  10   4        2.06      -12.58     16.22 o 
   2   1   5     9855.06     9544.52    211.13 o 
   3   1   5     1057.54     1020.93     28.86 o 
   4   1   5     1800.67     1718.08     34.67 o 
   5   1   5    13491.28    13348.06    302.35 o 
   6   1   5     7618.23     7295.45    147.71 o 
   7   1   5      593.09      575.93     21.79 o 
   8   1   5      553.28      552.65     34.69 o 
   9   1   5     3912.71     3850.27     77.50 o 
  10   1   5      518.87      566.39     26.95 o 
  11   1   5      632.53      665.41     43.65 o 
  12   1   5       94.30      161.03     41.08 o 
  13   1   5      157.40      100.01     21.73 o 
  14   1   5        5.02        1.92     19.77 o 
  15   1   5       48.12       34.35     26.47 o 
  16   1   5       45.83       83.57     24.71 o 
  17   1   5        5.83       -8.22     15.29 o 
  18   1   5       53.73       72.31     24.41 o 
  19   1   5        2.71        8.32     39.60 o 
  20   1   5        5.08        0.07     30.14 o 
   1   3   5    22709.34    23750.04    437.70 o 
   2   3   5    12073.26    12258.92    253.21 o 
   3   3   5     6051.60     5728.30    123.65 o 
   4   3   5      528.44      496.46     25.61 o 
   5   3   5    14728.43    15070.56    362.46 o 
   6   3   5     5476.42     5650.78    107.76 o 
   7   3   5      516.60      514.33     18.55 o 
   8   3   5     1005.08      984.99     46.52 o 
   9   3   5     2612.90     2675.62     90.74 o 
  10   3   5      286.11      359.58     34.56 o 
  11   3   5      191.91      200.40     33.93 o 
  12   3   5      126.21      129.94     31.01 o 
  13   3   5      546.19      595.15     72.86 o 
  14   3   5       10.07      -19.65     19.65 o 
  15   3   5      193.96      204.51     44.64 o 
  16   3   5        9.61       66.74     32.74 o 
  17   3   5       50.06       30.78     39.77 o 
  18   3   5        2.72      -29.54     32.55 o 
  19   3   5        2.00       38.25     37.74 o 
   1   5   5     2390.80     2478.72     45.65 o 
   2   5   5     4272.20     4316.87     73.17 o 
   3   5   5      674.08      644.89     22.38 o 
   4   5   5      667.79      656.73     21.82 o 
   5   5   5      726.38      748.62     25.90 o 
   6   5   5     1303.13     1316.44     31.43 o 
   7   5   5       23.37       27.13     12.10 o 
   8   5   5       79.50       71.89     10.88 o 
   9   5   5      251.13      289.64     27.19 o 
  10   5   5      322.12      370.01     30.97 o 
  11   5   5      128.59      138.54     22.47 o 
  12   5   5       62.43       42.37     21.43 o 
  13   5   5      122.56      103.16     24.74 o 
  14   5   5       49.25       42.00     17.19 o 
  15   5   5       58.44       94.71     39.15 o 
  16   5   5       11.25        9.54     25.86 o 
  17   5   5        3.03       22.89     27.99 o 
   1   7   5     1263.07     1273.85     31.80 o 
   2   7   5      931.39     1026.41     29.11 o 
   3   7   5      359.59      376.29     21.17 o 
   4   7   5      524.42      555.25     29.51 o 
   5   7   5      911.31      958.91     35.76 o 
   6   7   5       11.35        8.18      9.84 o 
   7   7   5       19.29       22.73     13.18 o 
   8   7   5      304.17      319.84     20.34 o 
   9   7   5      191.86      225.55     26.01 o 
  10   7   5        5.41       -2.00     13.53 o 
  11   7   5        3.62        2.68     13.40 o 
  12   7   5       95.36       58.80     26.84 o 
  13   7   5       36.39       30.94     20.34 o 
  14   7   5       11.94       -9.93     14.68 o 
  15   7   5        1.00       11.32     28.87 o 
   1   9   5       86.62       81.07     26.02 o 
   2   9   5      620.60      770.59     75.17 o 
   3   9   5       21.03       14.73     12.09 o 
   4   9   5       21.18       19.92     14.01 o 
   5   9   5       10.23       16.48     11.38 o 
   6   9   5      355.31      401.95     57.86 o 
   7   9   5       11.51        1.16      9.86 o 
   8   9   5       66.49       40.67     16.85 o 
   9   9   5        3.68        7.40     16.95 o 
  10   9   5       38.28       18.69     23.02 o 
   0   0   6    72632.49    70676.14   4443.78 o 
   2   0   6     2261.13     2204.90     64.91 o 
   4   0   6    23078.91    23308.25    768.31 o 
   6   0   6     1833.61     1710.70     48.70 o 
   8   0   6     2746.56     2571.49    149.10 o 
  10   0   6       84.48      113.07     68.52 o 
  12   0   6      942.59     1091.85     61.49 o 
  14   0   6       12.10       63.71     75.05 o 
  16   0   6       21.53       14.06     38.25 o 
  18   0   6       23.11       -4.24     48.02 o 
   0   2   6     4995.76     5137.71    127.90 o 
   1   2   6    11648.40    10891.91    215.24 o 
   2   2   6      826.89      852.64     21.52 o 
   3   2   6    18772.04    18669.59    374.83 o 
   4   2   6      172.59      182.76     11.09 o 
   5   2   6      252.02      241.63     24.23 o 
   6   2   6      139.79      159.53     23.87 o 
   7   2   6     6744.77     6908.06    167.80 o 
   8   2   6       14.32       22.68      9.21 o 
   9   2   6      511.55      433.93     19.34 o 
  10   2   6       27.27       30.33     25.23 o 
  11   2   6     1774.91     2146.16     93.72 o 
  12   2   6      334.90      335.00     41.63 o 
  13   2   6      308.51      294.59     35.63 o 
  14   2   6      126.57      117.26     29.48 o 
  15   2   6      198.82      249.97     92.13 o 
  16   2   6      137.54       99.91     48.80 o 
  17   2   6       83.64       80.22     41.27 o 
  18   2   6       13.05       38.23     42.61 o 
  19   2   6        1.12       28.53     29.39 o 
   0   4   6     5751.38     5362.08     94.62 o 
   1   4   6     1578.76     1674.39     43.86 o 
   2   4   6      244.87      227.44     17.10 o 
   3   4   6      438.56      469.99     21.34 o 
   4   4   6     2718.23     2578.16     61.20 o 
   5   4   6      462.55      510.08     24.43 o 
   6   4   6     1703.87     1690.18     41.64 o 
   7   4   6      604.94      663.28     28.91 o 
   8   4   6      464.08      482.35     40.93 o 
   9   4   6      142.27      143.24     30.91 o 
  10   4   6     1086.36     1173.94     62.75 o 
  11   4   6      110.57       99.48     34.19 o 
  12   4   6       23.84       50.44     28.69 o 
  13   4   6        0.87       14.36     23.13 o 
  14   4   6      170.91      206.10     42.92 o 
  15   4   6        8.74      -12.47     22.39 o 
  16   4   6        0.88      -13.31     36.51 o 
  17   4   6        0.91       54.43     28.03 o 
  18   4   6        9.94       -7.16     23.91 o 
   0   6   6      457.84      557.55     61.92 o 
   1   6   6     1649.69     1645.22     34.70 o 
   2   6   6       31.48       36.62     11.52 o 
   3   6   6     1619.88     1726.23     40.16 o 
   4   6   6       46.39       32.99     10.81 o 
   5   6   6      744.91      743.94     29.99 o 
   6   6   6       47.17       51.69     12.24 o 
   7   6   6     1020.37     1083.28     32.75 o 
   8   6   6        6.05        4.88      8.49 o 
   9   6   6      116.54      113.52     25.22 o 
  10   6   6       20.09        9.24     16.47 o 
  11   6   6      102.26       85.79     20.96 o 
  12   6   6        5.30        6.73     19.91 o 
  13   6   6       46.24       50.75     22.92 o 
  14   6   6        4.85       38.27     21.38 o 
  15   6   6        0.58        5.56     24.54 o 
  16   6   6        3.25       30.47     31.55 o 
   0   8   6     1130.40     1240.97     78.60 o 
   1   8   6      158.26      124.30     19.97 o 
   2   8   6       49.24       30.84     11.01 o 
   3   8   6      157.32      177.96     20.46 o 
   4   8   6     1084.22     1114.91     40.30 o 
   5   8   6       27.02       25.12     13.15 o 
   6   8   6      266.80      252.37     35.81 o 
   7   8   6      137.58      101.47     23.13 o 
   8   8   6      352.08      338.87     24.77 o 
   9   8   6       45.05       17.38     17.30 o 
  10   8   6      178.69      117.69     39.88 o 
  11   8   6       30.29       24.96     23.42 o 
  12   8   6        1.19       -7.18     26.38 o 
   0  10   6      114.01       35.36     42.25 o 
   1  10   6        7.79        7.20     24.91 o 
   2  10   6        2.93       -7.60     16.97 o 
   3  10   6       52.50       37.84     24.76 o 
   4  10   6       35.19       11.25     18.03 o 
   5  10   6        1.82       10.37     18.72 o 
   1   1   7     6142.07     5577.51    122.69 o 
   2   1   7     7885.83     7766.14    145.72 o 
   3   1   7     3609.21     3436.88     82.60 o 
   4   1   7     1877.61     1866.16     54.86 o 
   5   1   7     1765.85     1510.70     45.94 o 
   6   1   7     1327.26     1285.55     36.74 o 
   7   1   7      432.65      440.93     31.61 o 
   8   1   7     3422.11     3277.78     75.61 o 
   9   1   7     1015.61     1038.86     41.70 o 
  10   1   7       11.97        2.46      9.16 o 
  11   1   7       87.63       96.56     20.12 o 
  12   1   7     1040.16     1037.31     82.78 o 
  13   1   7      475.82      602.22     73.42 o 
  14   1   7      154.53      108.87     49.20 o 
  15   1   7       14.80       -6.19     19.17 o 
  16   1   7       60.96       47.80     36.08 o 
  17   1   7       33.98       -3.66     50.35 o 
  18   1   7       46.21       36.71     23.93 o 
  19   1   7        1.98       13.97     19.97 o 
   1   3   7     2171.96     2040.36     38.24 o 
   2   3   7     8531.16     8538.89    154.09 o 
   3   3   7     3019.36     3012.25     60.42 o 
   4   3   7      510.70      532.45     29.43 o 
   5   3   7     2641.01     2496.43     70.92 o 
   6   3   7      986.73     1000.13     51.01 o 
   7   3   7      867.86      952.45     51.55 o 
   8   3   7       91.92       82.04     23.17 o 
   9   3   7     1090.49     1031.39     24.21 o 
  10   3   7      167.08      189.51     34.93 o 
  11   3   7       59.65       47.73     27.06 o 
  12   3   7       41.17       52.42     26.35 o 
  13   3   7       11.87        5.18     22.36 o 
  14   3   7       16.59       32.17     23.12 o 
  15   3   7       13.87        0.00     21.56 o 
  16   3   7        4.91        8.09     23.32 o 
  17   3   7        2.93      -22.44     33.95 o 
  18   3   7        1.26       21.48     35.20 o 
   1   5   7     1341.86     1334.64     28.50 o 
   2   5   7     3634.60     3582.87     64.61 o 
   3   5   7      145.18      143.72     15.94 o 
   4   5   7      520.08      548.43     26.97 o 
   5   5   7     1723.41     1779.07     45.20 o 
   6   5   7     2596.84     2621.62     73.56 o 
   7   5   7       45.26       35.11     11.35 o 
   8   5   7     1060.32     1045.32     41.25 o 
   9   5   7      421.92      490.30     33.60 o 
  10   5   7      231.28      247.76     28.63 o 
  11   5   7      192.52      198.10     30.42 o 
  12   5   7      172.78      204.16     28.07 o 
  13   5   7       15.60      -10.89     16.28 o 
  14   5   7       11.20       11.49     15.85 o 
  15   5   7       73.74       47.57     24.71 o 
  16   5   7       27.40       15.46     30.10 o 
  17   5   7        3.84       22.47     34.15 o 
   1   7   7      541.82      615.68     27.00 o 
   2   7   7       52.13       45.00     11.31 o 
   3   7   7      169.44      182.04     16.48 o 
   4   7   7      120.64      123.70     19.15 o 
   5   7   7      420.88      470.32     28.00 o 
   6   7   7       75.34       68.68     20.24 o 
   7   7   7       27.42       17.60     14.02 o 
   8   7   7       77.93       45.42     12.61 o 
   9   7   7      129.83      102.55     14.61 o 
  10   7   7        8.27       18.85     16.25 o 
  11   7   7       19.83       37.44     18.37 o 
  12   7   7        2.52       26.68     15.69 o 
  13   7   7       18.62       16.26     17.32 o 
  14   7   7        8.77       55.83     24.68 o 
   1   9   7       36.05       20.72     20.67 o 
   2   9   7      236.12      204.72     69.27 o 
   3   9   7       13.81        7.51     17.32 o 
   4   9   7       42.62        9.64     15.78 o 
   5   9   7       78.63       29.26     26.50 o 
   6   9   7       21.85        6.48     13.57 o 
   7   9   7       11.69       15.22     13.82 o 
   8   9   7       17.36       -5.75     15.32 o 
   9   9   7       10.84        9.37     14.54 o 
   0   0   8    23289.90    24398.61   1129.35 o 
   2   0   8      765.82      687.60     41.29 o 
   4   0   8    19458.12    20791.07    674.99 o 
   6   0   8     2885.37     2939.96    163.91 o 
   8   0   8     3795.93     3981.65    153.55 o 
  10   0   8     1805.43     1814.16    113.56 o 
  12   0   8        3.47       21.82     28.99 o 
  14   0   8      164.94       15.51     40.19 o 
  16   0   8        2.77       47.05     69.30 o 
  18   0   8        6.65       20.34     36.13 o 
   0   2   8     5528.96     5752.81    179.98 o 
   1   2   8     2558.56     2292.72     55.72 o 
   2   2   8     1051.13     1067.69     34.24 o 
   3   2   8     7115.72     6550.24    142.41 o 
   4   2   8      612.77      699.13     25.37 o 
   5   2   8     1268.36     1252.24     45.28 o 
   6   2   8      282.72      306.20     28.04 o 
   7   2   8     4858.08     4727.29    142.25 o 
   8   2   8        5.18       -0.93     18.72 o 
   9   2   8      399.63      416.36     21.29 o 
  10   2   8       89.45       93.53     25.14 o 
  11   2   8      560.99      644.55     71.62 o 
  12   2   8       39.67       50.77     13.28 o 
  13   2   8      120.87      101.99     35.55 o 
  14   2   8      140.06      109.17     40.37 o 
  15   2   8       81.35      112.48     32.09 o 
  16   2   8       32.84       14.43     22.34 o 
  17   2   8       24.38       33.42     38.01 o 
  18   2   8        9.97       49.20     38.44 o 
   0   4   8     7425.73     7274.66    207.79 o 
   1   4   8      307.35      319.98     16.02 o 
   2   4   8      806.77      836.38     36.87 o 
   3   4   8      515.38      561.84     38.18 o 
   4   4   8     4582.23     4512.74    124.26 o 
   5   4   8      208.38      197.97     25.88 o 
   6   4   8     1545.95     1628.27     68.37 o 
   7   4   8      296.40      290.81     20.61 o 
   8   4   8      975.74     1066.89     34.92 o 
   9   4   8      487.04      483.54     33.63 o 
  10   4   8      353.13      463.62     52.61 o 
  11   4   8        8.35       16.69     21.32 o 
  12   4   8      110.63      128.96     39.67 o 
  13   4   8      120.30       80.52     36.37 o 
  14   4   8      103.03      137.46     48.84 o 
  15   4   8       26.11       -2.80     25.78 o 
  16   4   8        5.89       -5.04     24.89 o 
  17   4   8       18.15       15.83     22.99 o 
   0   6   8      196.37      176.77     37.36 o 
   1   6   8     1496.57     1481.83     33.64 o 
   2   6   8       23.37       31.35     11.91 o 
   3   6   8     2556.13     2718.42     63.84 o 
   4   6   8      214.15      201.31     19.84 o 
   5   6   8       79.83       69.59     14.09 o 
   6   6   8       23.23       16.24     12.02 o 
   7   6   8      816.94      887.34     32.47 o 
   8   6   8       50.60       15.53     10.03 o 
   9   6   8       18.06        9.08      7.53 o 
  10   6   8        7.85        4.35     14.15 o 
  11   6   8      230.72      217.46     57.86 o 
  12   6   8       13.67       41.13     24.81 o 
  13   6   8        1.38       20.65     21.10 o 
  14   6   8        5.61       13.88     29.47 o 
  15   6   8       37.63       64.62     27.90 o 
   0   8   8      797.46     1000.99     77.80 o 
   1   8   8       20.04       15.39     22.61 o 
   2   8   8       47.08       12.97     21.94 o 
   3   8   8       57.92       38.56     12.05 o 
   4   8   8      252.90      240.27     53.46 o 
   5   8   8       46.76       11.22     11.00 o 
   6   8   8      114.08       26.55     14.78 o 
   7   8   8       71.99       28.40     16.52 o 
   8   8   8       41.73        6.31     12.16 o 
   9   8   8        0.51       14.31     17.35 o 
  10   8   8       35.80       -2.70     17.57 o 
  11   8   8        1.10       25.55     25.35 o 
   0  10   8       67.57       36.76     35.95 o 
   1  10   8       61.84       23.57     28.55 o 
   2  10   8        1.23        1.40     25.90 o 
   1   1   9     3105.37     2938.04     88.64 o 
   2   1   9     7808.37     7407.73    165.98 o 
   3   1   9      369.70      368.76     37.28 o 
   4   1   9      829.83      877.90     34.93 o 
   5   1   9     3617.46     3685.27     95.54 o 
   6   1   9     1232.37     1272.24     46.24 o 
   7   1   9      219.98      231.99     22.52 o 
   8   1   9      107.43       93.70     22.15 o 
   9   1   9      773.70      810.81     36.77 o 
  10   1   9      231.52      299.32     25.86 o 
  11   1   9      305.31      294.09     30.03 o 
  12   1   9        0.47       -4.65     17.80 o 
  13   1   9       21.43       22.10     20.91 o 
  14   1   9       58.69       38.33     25.24 o 
  15   1   9       68.28       64.32     29.47 o 
  16   1   9        2.56       31.37     23.24 o 
  17   1   9       10.83       13.58     27.81 o 
  18   1   9        0.92      -30.44     30.44 o 
   1   3   9     5636.96     5700.97    131.65 o 
   2   3   9     1702.07     1635.23     45.26 o 
   3   3   9     2665.49     2785.79     62.57 o 
   4   3   9      447.66      483.84     28.45 o 
   5   3   9     1887.31     1967.42     67.94 o 
   6   3   9      780.52      928.95     49.42 o 
   7   3   9      137.72      140.11     29.54 o 
   8   3   9      751.73      716.27     48.42 o 
   9   3   9      724.81      812.25     57.02 o 
  10   3   9      148.43      142.54     12.94 o 
  11   3   9       28.11       35.61      7.88 o 
  12   3   9      197.58      190.50     44.92 o 
  13   3   9      309.47      374.39     60.74 o 
  14   3   9      112.31       74.20     33.92 o 
  15   3   9       55.88       27.70     36.28 o 
  16   3   9       46.62       88.46     33.51 o 
  17   3   9       24.29       36.77     23.10 o 
   1   5   9      256.57      273.37     19.22 o 
   2   5   9      810.84      884.02     37.80 o 
   3   5   9      368.11      409.28     29.28 o 
   4   5   9      689.34      718.39     33.82 o 
   5   5   9      118.74      120.48     22.69 o 
   6   5   9       71.19       90.37     25.07 o 
   7   5   9      156.87      167.35     27.54 o 
   8   5   9      351.39      355.44     31.29 o 
   9   5   9       22.12       11.04      8.63 o 
  10   5   9       28.04       25.03     23.63 o 
  11   5   9       14.21       -2.12     20.11 o 
  12   5   9      142.38      133.56     41.35 o 
  13   5   9        0.56       37.78     32.22 o 
  14   5   9        4.55       18.78     34.70 o 
  15   5   9        0.93        8.99     25.92 o 
  16   5   9       36.43       53.14     40.64 o 
   1   7   9      572.47      638.44     51.47 o 
   2   7   9      355.24      325.39     33.50 o 
   3   7   9      323.17      306.84     39.29 o 
   4   7   9       44.95       32.50     11.53 o 
   5   7   9      529.53      612.58     27.92 o 
   6   7   9       91.00       36.09     19.31 o 
   7   7   9       59.67       34.65     17.98 o 
   8   7   9       58.08       22.02     14.26 o 
   9   7   9      201.30      173.65     42.94 o 
  10   7   9        9.36      -14.69     14.69 o 
  11   7   9        6.51       23.06     25.09 o 
  12   7   9       45.09       47.38     29.54 o 
  13   7   9       15.57       15.65     19.65 o 
   1   9   9       36.98       18.62     28.88 o 
   2   9   9      206.02      158.26     60.43 o 
   3   9   9        6.85       12.08     21.38 o 
   4   9   9       32.98       28.22     29.87 o 
   5   9   9       12.42       23.33     27.25 o 
   6   9   9      186.60       71.49     57.30 o 
   7   9   9       12.03       -3.41     27.72 o 
   0   0  10     2421.52     2644.96    124.97 o 
   2   0  10      371.69      365.38     46.11 o 
   4   0  10      434.79      384.38     52.18 o 
   6   0  10      971.97      884.03     60.32 o 
   8   0  10      149.68      207.30     36.42 o 
  10   0  10      375.55      429.08     48.75 o 
  12   0  10       64.64       83.62     43.65 o 
  14   0  10       63.23       44.70     28.23 o 
  16   0  10       62.43       26.44     20.42 o 
  18   0  10        1.89        7.36     92.59 o 
   0   2  10     1739.76     1689.93     68.82 o 
   1   2  10     3720.69     3599.38     84.02 o 
   2   2  10      244.08      276.37     24.13 o 
   3   2  10     5489.49     5230.21    119.62 o 
   4   2  10      187.76      150.72     20.54 o 
   5   2  10      256.76      308.05     29.59 o 
   6   2  10      269.45      277.37     23.37 o 
   7   2  10     3473.25     3664.53    123.22 o 
   8   2  10       36.58       52.46     32.20 o 
   9   2  10       39.77       30.90     31.75 o 
  10   2  10      714.37      693.59     35.23 o 
  11   2  10     1125.54     1171.10     93.79 o 
  12   2  10       86.84       67.24     18.01 o 
  13   2  10       77.49       39.83     37.07 o 
  14   2  10      103.25       44.18     34.16 o 
  15   2  10       70.21       52.89     32.82 o 
  16   2  10        4.35       25.66     25.75 o 
  17   2  10       10.15       -3.33     15.80 o 
   0   4  10     4654.05     4643.90    142.51 o 
   1   4  10      391.15      388.86     21.93 o 
   2   4  10       89.07       72.37     14.07 o 
   3   4  10      586.02      594.55     38.08 o 
   4   4  10     2802.07     2980.65     93.12 o 
   5   4  10      611.43      681.20     50.92 o 
   6   4  10      870.28      889.22     60.05 o 
   7   4  10      846.36      884.01     55.00 o 
   8   4  10      655.80      714.91     54.53 o 
   9   4  10        0.26       10.45     24.73 o 
  10   4  10      630.23      615.69     43.29 o 
  11   4  10       79.42       75.18     37.64 o 
  12   4  10       39.62       66.30     33.28 o 
  13   4  10       63.16       46.48     31.01 o 
  14   4  10       23.62       74.10     36.64 o 
  15   4  10        6.16      -19.33     28.78 o 
  16   4  10        3.47       30.75     24.74 o 
   0   6  10      119.31      111.62     41.73 o 
   1   6  10      266.27      250.87     12.97 o 
   2   6  10       18.48       23.76     12.43 o 
   3   6  10      488.25      546.37     26.76 o 
   4   6  10      106.86       85.52     21.49 o 
   5   6  10       48.04       33.22     21.21 o 
   6   6  10       20.04       14.50     14.57 o 
   7   6  10      411.38      391.35     41.69 o 
   8   6  10       62.54       39.81     14.99 o 
   9   6  10       55.26       14.59     10.34 o 
  10   6  10        0.73      -10.16     20.62 o 
  11   6  10       24.91       -9.56     25.87 o 
  12   6  10        6.57       26.81     33.34 o 
  13   6  10       10.34       72.84     41.48 o 
  14   6  10        7.58       13.90     33.59 o 
   0   8  10      136.49       72.77     65.32 o 
   1   8  10       82.44       40.55     27.67 o 
   2   8  10       39.48       10.99     28.20 o 
   3   8  10       70.97       23.02     24.56 o 
   4   8  10      119.54       54.06     28.27 o 
   5   8  10       15.73       -2.86     13.30 o 
   6   8  10      106.91       24.13     17.67 o 
   7   8  10        9.71        0.49     11.85 o 
   8   8  10       34.47       23.69     20.84 o 
   9   8  10        0.16        5.77     16.59 o 
  10   8  10       30.19       11.42     23.05 o 
   1   1  11     2207.75     2200.46     68.84 o 
   2   1  11     3246.86     3155.51     98.31 o 
   3   1  11     1771.21     1875.95     66.28 o 
   4   1  11      238.25      252.48     32.11 o 
   5   1  11     1643.24     1681.56     61.12 o 
   6   1  11     1515.57     1733.82     88.17 o 
   7   1  11      364.59      382.99     32.08 o 
   8   1  11      255.73      247.42     29.03 o 
   9   1  11      590.88      656.53     38.73 o 
  10   1  11      111.25      138.36     21.85 o 
  11   1  11      109.12       55.71     30.15 o 
  12   1  11       78.75       57.12     41.97 o 
  13   1  11      104.57       68.04     17.99 o 
  14   1  11       61.47       25.80     26.86 o 
  15   1  11       36.99       39.56     39.72 o 
  16   1  11        7.67      -20.15     34.88 o 
  17   1  11       19.64       38.94     55.87 o 
   1   3  11     2542.92     2444.50     71.86 o 
   2   3  11     1734.98     1894.28     62.17 o 
   3   3  11      482.74      541.63     35.17 o 
   4   3  11      143.30      175.89     18.52 o 
   5   3  11     2382.73     2415.67     64.00 o 
   6   3  11      441.48      484.38     55.61 o 
   7   3  11      394.60      457.97     49.76 o 
   8   3  11       15.24       -4.71     22.39 o 
   9   3  11      266.34      322.24     44.19 o 
  10   3  11       32.91       19.34     36.60 o 
  11   3  11      160.48      148.76     22.95 o 
  12   3  11        9.79        4.45     12.69 o 
  13   3  11       27.84       22.69     36.38 o 
  14   3  11        5.08       -0.52     24.25 o 
  15   3  11        5.40       24.56     24.32 o 
  16   3  11       13.75       -0.89     20.07 o 
   1   5  11      678.73      681.26     26.18 o 
   2   5  11      919.25      957.00     52.18 o 
   3   5  11      237.84      268.55     28.16 o 
   4   5  11      364.57      371.88     40.60 o 
   5   5  11      351.30      392.58     40.90 o 
   6   5  11      480.58      594.36     48.96 o 
   7   5  11       11.92       19.16     15.89 o 
   8   5  11      167.51       69.88     28.77 o 
   9   5  11       95.28       61.40     25.38 o 
  10   5  11      117.27      106.00     33.81 o 
  11   5  11       11.26       16.75     32.72 o 
  12   5  11       26.05        4.93     28.14 o 
  13   5  11       11.20      -33.63     36.02 o 
  14   5  11       28.27       19.59     35.53 o 
  15   5  11        6.89       30.25     34.96 o 
   1   7  11      430.72      471.79     48.51 o 
   2   7  11      253.66       85.83     53.95 o 
   3   7  11      118.80       60.53     24.97 o 
   4   7  11       32.99       17.35     10.84 o 
   5   7  11      335.10      324.86     51.09 o 
   6   7  11       62.31       32.90     18.20 o 
   7   7  11       13.41        1.46     11.49 o 
   8   7  11       23.22        9.27     15.06 o 
   9   7  11       78.71       54.09     29.18 o 
  10   7  11       49.64       40.15     27.91 o 
  11   7  11        6.02        9.66     23.32 o 
   1   9  11       25.11        0.88     29.89 o 
   2   9  11       85.88      127.66     66.02 o 
   3   9  11        6.89        4.80     28.36 o 
   4   9  11       14.92        6.56     22.86 o 
   0   0  12     4032.84     4080.35    215.79 o 
   2   0  12      150.00      149.20     34.44 o 
   4   0  12     2513.57     2760.40    121.68 o 
   6   0  12      799.21      779.57     78.83 o 
   8   0  12      520.67      700.70     68.87 o 
  10   0  12      255.47      247.86     58.20 o 
  12   0  12       62.43       36.69    114.92 o 
  14   0  12       27.23       18.74     24.45 o 
  16   0  12        8.75      -45.28     95.21 o 
   0   2  12      643.33      646.10     50.58 o 
   1   2  12      570.53      615.90     36.45 o 
   2   2  12      164.67      227.43     25.34 o 
   3   2  12     2169.97     2359.37     81.58 o 
   4   2  12      311.15      380.01     31.21 o 
   5   2  12      111.70      130.41     25.27 o 
   6   2  12       29.30       38.48     18.37 o 
   7   2  12     1292.01     1414.16     61.54 o 
   8   2  12       46.49       65.18     33.68 o 
   9   2  12      299.65      289.15     52.55 o 
  10   2  12      350.06      381.33     32.09 o 
  11   2  12      213.45      154.80     51.66 o 
  12   2  12       37.56       30.13     21.69 o 
  13   2  12      102.88       19.99     19.44 o 
  14   2  12       25.72       13.27     29.16 o 
  15   2  12       26.32       19.13     33.00 o 
  16   2  12        8.35       35.49     27.74 o 
   0   4  12      321.35      324.05     98.65 o 
   1   4  12      247.10      261.68     19.05 o 
   2   4  12      269.11      305.23     21.15 o 
   3   4  12      589.69      645.00     32.23 o 
   4   4  12      174.11      159.16     19.80 o 
   5   4  12       16.89       32.10     23.74 o 
   6   4  12      394.34      406.05     61.89 o 
   7   4  12       31.10       29.05     20.36 o 
   8   4  12       70.30       47.67     66.84 o 
   9   4  12       25.36       16.30     24.24 o 
  10   4  12      109.13       90.00     45.07 o 
  11   4  12       12.46        0.05      6.60 o 
  12   4  12       29.44       69.70     43.75 o 
  13   4  12        7.81       50.76     36.52 o 
  14   4  12       39.52       81.34     46.98 o 
  15   4  12       28.67       36.73     35.47 o 
   0   6  12      165.68        0.32     44.71 o 
   1   6  12      342.46      279.20     68.61 o 
   2   6  12        2.69       -5.51     11.89 o 
   3   6  12      618.56      684.48     37.12 o 
   4   6  12       77.80       24.58     17.24 o 
   5   6  12       46.21       19.71     16.84 o 
   6   6  12       14.61       -3.18     15.19 o 
   7   6  12      252.87       61.01     42.23 o 
   8   6  12       34.56       16.41     15.82 o 
   9   6  12        0.09       -3.21     11.14 o 
  10   6  12       25.75        9.55     27.25 o 
  11   6  12       73.22       61.48     33.55 o 
  12   6  12        6.96       31.19     31.85 o 
   0   8  12      144.67      106.85     90.04 o 
   1   8  12       36.70        6.37     25.99 o 
   2   8  12        6.79        5.94     26.53 o 
   3   8  12       54.98       21.35     28.88 o 
   4   8  12       82.00       58.63     34.04 o 
   5   8  12       21.62        8.43     22.09 o 
   6   8  12       48.64       10.41     25.01 o 
   7   8  12       40.66       24.14     36.23 o 
   1   1  13      734.38      735.12     51.57 o 
   2   1  13      419.88      379.74     35.01 o 
   3   1  13       77.31       79.87     22.80 o 
   4   1  13        1.79       12.04     18.11 o 
   5   1  13      504.39      538.84     44.36 o 
   6   1  13      284.16      330.65     39.06 o 
   7   1  13       30.85       49.26     22.52 o 
   8   1  13       86.14       86.96     24.66 o 
   9   1  13      102.99      134.60     27.05 o 
  10   1  13       95.86       99.97     30.65 o 
  11   1  13       25.41       14.06     17.07 o 
  12   1  13       40.52       30.96     20.27 o 
  13   1  13       13.10       12.09     22.09 o 
  14   1  13        5.12       15.24     20.25 o 
  15   1  13        4.90       22.83     26.10 o 
  16   1  13        0.44      -22.37     39.91 o 
   1   3  13     2123.91     2196.20     67.38 o 
   2   3  13     2576.22     2774.36    111.63 o 
   3   3  13     1811.90     2119.63     79.92 o 
   4   3  13      173.86      185.47     24.66 o 
   5   3  13     1378.30     1458.94     59.92 o 
   6   3  13      875.05      999.48     51.86 o 
   7   3  13       68.61       95.48     31.80 o 
   8   3  13        6.66        5.03     26.75 o 
   9   3  13      866.82      976.98     75.59 o 
  10   3  13      207.77      167.34     45.39 o 
  11   3  13       63.21       25.64     26.04 o 
  12   3  13        4.28        7.60     19.82 o 
  13   3  13       91.36       74.80     42.93 o 
  14   3  13       18.80        4.70     32.07 o 
  15   3  13        2.31       44.07     34.41 o 
   1   5  13      219.54      205.65     22.95 o 
   2   5  13      367.59      450.77     44.86 o 
   3   5  13       61.06        0.59     24.26 o 
   4   5  13       37.36       -1.00     16.87 o 
   5   5  13      145.43      116.31     61.78 o 
   6   5  13      251.03      131.94     77.17 o 
   7   5  13        4.31       -2.27     31.01 o 
   8   5  13       51.13       21.02     30.14 o 
   9   5  13        9.24       -0.22     13.05 o 
  10   5  13       21.79       17.22     40.24 o 
  11   5  13       11.89       20.76     26.17 o 
  12   5  13        4.10       19.26     33.02 o 
  13   5  13        0.84      -28.63     30.30 o 
   1   7  13       81.49       39.89     31.35 o 
   2   7  13       87.13       51.75     29.59 o 
   3   7  13       37.88       10.63     22.87 o 
   4   7  13       16.80       13.16     21.02 o 
   5   7  13       73.16       30.83     29.04 o 
   6   7  13       23.79       16.22     15.74 o 
   7   7  13        9.65        8.06     14.71 o 
   8   7  13       24.09        5.31     17.09 o 
   9   7  13       25.89        5.47     16.77 o 
   0   0  14     1701.44     1738.24    135.63 o 
   2   0  14      184.18      167.36     40.40 o 
   4   0  14     1264.34     1397.15    109.87 o 
   6   0  14      313.50      292.21     53.85 o 
   8   0  14      300.91      396.50     87.55 o 
  10   0  14      111.46      142.06     34.28 o 
  12   0  14       68.14       42.86     57.60 o 
  14   0  14       23.88       -0.47     45.64 o 
   0   2  14       77.64      101.12     46.19 o 
   1   2  14      369.60      412.97     37.35 o 
   2   2  14      138.41      142.73     27.57 o 
   3   2  14      752.14      787.82     59.44 o 
   4   2  14       27.26       52.38     21.88 o 
   5   2  14      265.30      320.64     36.00 o 
   6   2  14       34.00       37.94     21.49 o 
   7   2  14      450.10      564.93     43.32 o 
   8   2  14       28.08       21.57     18.98 o 
   9   2  14      129.84      143.04     49.33 o 
  10   2  14       77.91       86.85     33.59 o 
  11   2  14       95.88       59.49     30.28 o 
  12   2  14        2.12       11.37     16.46 o 
  13   2  14       35.77       40.36     35.76 o 
  14   2  14        1.68        2.87     36.77 o 
  15   2  14       12.71       25.30     33.40 o 
   0   4  14      726.35      755.16     55.16 o 
   1   4  14       13.86       18.16     16.62 o 
   2   4  14       41.88       47.37     16.16 o 
   3   4  14      296.73      271.76     34.96 o 
   4   4  14      482.28      512.32     28.49 o 
   5   4  14       50.18       42.84     19.47 o 
   6   4  14      236.72       86.71     61.28 o 
   7   4  14       32.40        5.51     24.62 o 
   8   4  14      134.51       35.24     33.70 o 
   9   4  14       65.38       21.35     33.29 o 
  10   4  14      160.86      106.29     54.71 o 
  11   4  14        5.88        1.78     25.29 o 
  12   4  14       12.27       25.81     32.42 o 
  13   4  14        5.14       -0.42     39.65 o 
   0   6  14       16.57        0.12     38.59 o 
   1   6  14       77.59       -0.07     22.92 o 
   2   6  14       17.35       14.61     15.02 o 
   3   6  14      136.78       37.44     27.59 o 
   4   6  14       11.63        0.25     15.64 o 
   5   6  14       14.27        7.80     16.14 o 
   6   6  14        9.72        6.62     16.44 o 
   7   6  14       85.57       29.74     24.76 o 
   8   6  14        1.64        3.44     15.82 o 
   9   6  14       55.24       19.75     32.17 o 
  10   6  14        1.10        3.81     25.05 o 
   0   8  14       95.53       77.49     89.66 o 
   1   8  14        4.36       19.03     29.37 o 
   2   8  14        9.44      -10.66     34.50 o 
   3   8  14       12.66        6.72     27.71 o 
   4   8  14       50.40        9.69     43.16 o 
   1   1  15      243.69      275.05     33.06 o 
   2   1  15     1126.86     1258.18     60.68 o 
   3   1  15      170.71      266.57     34.45 o 
   4   1  15      151.11      157.50     47.06 o 
   5   1  15      343.00      371.82     47.17 o 
   6   1  15      345.21      356.34     42.05 o 
   7   1  15        7.49        0.78     21.87 o 
   8   1  15      109.17      140.56     30.75 o 
   9   1  15      176.55      188.41     33.45 o 
  10   1  15       45.95       40.62     24.04 o 
  11   1  15       72.71       51.74     25.08 o 
  12   1  15       40.36       38.24     35.79 o 
  13   1  15       24.47       21.90     21.56 o 
  14   1  15        5.59       -8.37     56.86 o 
   1   3  15      121.61       86.48     26.15 o 
   2   3  15       92.31       83.31     28.49 o 
   3   3  15       37.20       16.29     24.37 o 
   4   3  15        6.07        6.00     18.77 o 
   5   3  15       82.19       22.39     21.17 o 
   6   3  15       23.70       15.03     16.23 o 
   7   3  15        0.64        1.32     15.89 o 
   8   3  15       46.38       39.06     28.09 o 
   9   3  15       32.11       16.53     32.94 o 
  10   3  15       16.72       28.92     30.42 o 
  11   3  15       27.13       23.82     17.28 o 
  12   3  15       14.90       -2.25     26.51 o 
  13   3  15        4.41      -11.99     33.80 o 
   1   5  15       48.06       28.20     12.60 o 
   2   5  15      306.51      203.39    104.60 o 
   3   5  15       48.19       33.16     24.61 o 
   4   5  15      270.04       -2.09     42.39 o 
   5   5  15       44.34       -3.59     26.25 o 
   6   5  15       65.52        3.80     30.89 o 
   7   5  15       11.24        2.97     25.54 o 
   8   5  15       76.10        0.66     31.03 o 
   9   5  15       14.20       51.25     41.78 o 
  10   5  15       19.26        9.96     29.14 o 
  11   5  15        2.88       20.98     32.66 o 
   1   7  15       75.44       24.77     28.65 o 
   2   7  15       74.67       46.32     30.50 o 
   3   7  15       30.83       10.14     28.31 o 
   4   7  15        9.18       -0.02     22.34 o 
   5   7  15       63.25       41.59     30.60 o 
   6   7  15       25.80        9.68     26.69 o 
   2   0  16        8.93       19.28     30.36 o 
   4   0  16      361.33      387.94     64.02 o 
   6   0  16       57.61       67.67     42.84 o 
   8   0  16      195.36      276.21     66.76 o 
  10   0  16       84.58       85.85     35.35 o 
  12   0  16       41.99       33.65     46.58 o 
  14   0  16        9.54       10.81     28.98 o 
   0   2  16      107.81       83.56     38.66 o 
   1   2  16      264.67      275.42     45.88 o 
   2   2  16       40.98       31.81     27.28 o 
   3   2  16      262.92      279.52     45.04 o 
   4   2  16      149.16      114.36     35.07 o 
   5   2  16       98.18       48.61     33.05 o 
   6   2  16       13.12        3.35     27.72 o 
   7   2  16      196.92      152.10     60.83 o 
   8   2  16       56.93       43.13     25.25 o 
   9   2  16       38.93       46.79     36.86 o 
  10   2  16       96.26       55.61     37.92 o 
  11   2  16       68.27       76.87     29.83 o 
  12   2  16       11.27       27.01     24.86 o 
  13   2  16        1.92      -16.87     31.33 o 
   0   4  16      858.58      905.44     66.57 o 
   1   4  16       75.49       38.43     24.47 o 
   2   4  16       50.88        9.40     16.75 o 
   3   4  16       66.87       23.02     17.33 o 
   4   4  16      552.89      565.02     46.10 o 
   5   4  16       59.54       26.24     16.76 o 
   6   4  16      103.71       23.40     34.88 o 
   7   4  16        4.60       -3.77     29.86 o 
   8   4  16      133.20       39.29     39.19 o 
   9   4  16       10.79        7.19     34.45 o 
  10   4  16       50.67       39.22     33.95 o 
  11   4  16        7.01       14.16     40.35 o 
   0   6  16       53.26        4.98     37.79 o 
   1   6  16       55.84        0.46     25.12 o 
   2   6  16       10.41       -2.54     30.15 o 
   3   6  16       47.24       -0.59     26.27 o 
   4   6  16       44.94       -0.48     23.93 o 
   5   6  16       35.81        8.12     22.54 o 
   6   6  16       17.30        0.72     21.59 o 
   7   6  16       21.55        7.46     21.52 o 
   8   6  16       24.20       -0.76     54.97 o 
   1   1  17       16.10       34.00     27.38 o 
   2   1  17      159.34      172.21     39.15 o 
   3   1  17       62.56       15.35     34.84 o 
   4   1  17       47.30        3.79     34.46 o 
   5   1  17       18.13       39.54     26.03 o 
   6   1  17       81.42       51.22     30.39 o 
   7   1  17       34.59        4.43     25.33 o 
   8   1  17       32.92       29.45     24.26 o 
   9   1  17        0.10       12.01     28.21 o 
  10   1  17       28.58       42.65     25.56 o 
  11   1  17        1.99       26.58     21.02 o 
  12   1  17        8.98        5.31     19.66 o 
   1   3  17      167.11       86.17     51.69 o 
   2   3  17       97.35       62.37     42.19 o 
   3   3  17       60.40       27.27     26.57 o 
   4   3  17       55.96       14.85     20.83 o 
   5   3  17      217.26      146.49     55.94 o 
   6   3  17       26.78        0.37     20.49 o 
   7   3  17        2.79        8.09     17.43 o 
   8   3  17       17.46       24.87     42.49 o 
   9   3  17       66.15       57.74     36.00 o 
  10   3  17       10.68        3.62     27.05 o 
  11   3  17       23.46       32.47     43.68 o 
   1   5  17       30.49       -0.97     39.81 o 
   2   5  17       12.25       -7.46     25.66 o 
   3   5  17       15.01        4.59     27.70 o 
   4   5  17        7.16        0.73     19.68 o 
   5   5  17       18.70       14.66     31.74 o 
   6   5  17        7.18        6.63     34.35 o 
   7   5  17        0.40       -1.48     31.01 o 
   8   5  17       62.09       34.23     42.03 o 
   0   0  18      786.07      792.77    117.35 o 
   2   0  18       41.52       64.64     41.60 o 
   4   0  18      599.56      773.19    110.81 o 
   6   0  18       60.22       12.16     38.06 o 
   8   0  18      118.24       46.70     44.65 o 
  10   0  18       49.33       27.12     29.61 o 
   0   2  18       10.98      -15.30     26.81 o 
   1   2  18       28.12       24.79     22.46 o 
   2   2  18       20.51       -0.66     19.38 o 
   3   2  18       62.46        9.55     27.13 o 
   4   2  18        8.04       15.49     21.79 o 
   5   2  18       14.13        7.53     21.67 o 
   6   2  18        8.95       18.79     29.85 o 
   7   2  18       23.37        3.69     24.32 o 
   8   2  18        0.89      -18.97     26.40 o 
   9   2  18        8.37       22.79     26.17 o 
  10   2  18       29.07       57.96     31.71 o 
   0   4  18       26.65       -0.41     19.99 o 
   1   4  18       10.04        2.17     16.98 o 
   2   4  18        9.08       -0.62     19.40 o 
   3   4  18       26.33       -9.06     33.16 o 
   4   4  18        8.45       14.40     29.92 o 
   5   4  18       21.20       15.43     28.48 o 
   6   4  18       26.02       -1.57     30.99 o 
   7   4  18       26.87      -20.98     32.52 o 
   8   4  18        1.93       23.61     30.02 o 
   0   6  18       18.21       -1.57     49.28 o 
   1   6  18       47.64        1.29     32.81 o 
   1   1  19       29.32       29.95     28.66 o 
   2   1  19       53.20       33.08     30.11 o 
   3   1  19       15.29       -6.51     17.46 o 
   4   1  19        2.28      -16.77     21.78 o 
   5   1  19       23.97        6.24     25.38 o 
   6   1  19       41.84        9.23     25.49 o 
   7   1  19        5.89       -4.18     22.17 o 
   8   1  19       32.15       11.66     23.80 o 
   9   1  19       30.45       62.45     44.01 o 
   1   3  19       29.11       -1.00     20.36 o 
   2   3  19       64.27       10.25     24.49 o 
   3   3  19       17.38       12.19     23.76 o 
   4   3  19        7.85        1.64     18.89 o 
   5   3  19       20.17       -6.75     33.53 o 
   6   3  19       35.13        2.91     26.20 o 
   7   3  19        1.30       27.48     24.66 o 
   8   3  19        1.07      -30.40     30.40 o 
   1   5  19       18.62        0.38     28.56 o 
   2   5  19       70.98        0.78     32.04 o 
   3   5  19        1.65       -0.83     33.28 o 
   0   0  20       74.67       60.95     47.47 o 
   2   0  20       11.74        8.19     25.14 o 
   4   0  20       13.95        2.96     24.50 o 
   6   0  20        1.19        2.33     37.16 o 
   8   0  20        1.92       30.27     35.37 o 
   0   2  20       47.56        1.56     34.97 o 
   1   2  20       14.83        4.19     23.81 o 
   2   2  20        8.22       29.65     26.27 o 
   3   2  20       39.15       -7.41     38.11 o 
   4   2  20       27.66        4.60     25.20 o 
   5   2  20       14.53       -2.89     29.63 o 
   6   2  20        5.85      -12.82     22.22 o 
   7   2  20        6.45        9.87     23.27 o 
   0   4  20       36.19        2.98     78.81 o 
   1   4  20        1.97        7.17     44.17 o 
   2   4  20        0.56       -0.17     22.54 o 
   1   1  21        2.82      -20.66     20.66 o 
   2   1  21       50.75       63.06     27.60 o 
   3   1  21       15.30       40.31     24.26 o 
   4   1  21       11.00       31.69     27.93 o 
   5   1  21       15.32       -3.57     30.85 o 
                                                 
